# Supplementary material for: Sequence variant affects GCSAML splicing, mast cell specific proteins, and risk of urticaria
Source: Commun Biol. 2023 Jul 10;6:703. doi: 10.1038/s42003-023-05079-4 (PMC10333346; doi:10.1038/s42003-023-05079-4)
Supplement: Supplementary file 4 — Supplementary Data 1-16 [file 42003_2023_5079_MOESM4_ESM.xlsx]

## Sheet: Supplementary Data 1. 
Supplementary Data 1. Associations of sequence variants with urticaria under the additive model. For the additive model, the table shows the associations in Iceland, the UK, Finland, Japan and the meta-analysis of same populations. Effects are presented for the minor allele. LD-class size: Total number of variants correlating with R2 > 0.8 to the variant. MAF: Minor allele frequency; LD: Linkage …
							Additive Model
							Iceland (N = 14,312 cases; 354,647 controls)			UK (N = 8,730 cases; 399,923 controls)			Finland (N = 7,759 cases; 313,241 controls)			Japan (N = 9,893 cases; 162,190 controls)			Combined
Marker (position)	Allele (min/maj)	MAF (%)	Gene/ [Locus]	Variant annotation	LD Class (r2>0.8)		OR (95% CI)	P value		OR (95% CI)	P value		OR (95% CI)	P value		OR (95% CI)	P value		OR (95% CI)	P value	Phet
rs6703348 (chr1:159321893)	G/C	28.81	FCER1A	intergenic	9		0.91 (0.88-0.94)	2.14e-07		0.95 (0.92-0.98)	0.00478		0.90 (0.86-0.93)	7.31e-09		0.90 (0.85-0.96)	0.000576		0.92 (0.90-0.94)	8.19e-18	0.0996
rs56043070 (chr1:247556467)	A/G	6.64	GCSAML	splice donor	2		1.25 (1.18-1.33)	3.08e-13		1.23 (1.16-1.30)	3.17e-13		1.24 (1.16-1.33)	1.32e-10		1.24 (1.17-1.33)	6.94e-12		1.24 (1.20-1.28)	3.56e-44	0.973
rs3024971 (chr12:57099944)	G/T	10.25	STAT6	downstream	2		0.92 (0.87-0.97)	0.00221		0.91 (0.86-0.95)	0.000127		0.89 (0.82-0.97)	0.00479		0.90 (0.83-0.99)	0.0194		0.91 (0.88-0.94)	1.16e-09	0.933
rs4410077 (chr16:1253082)	T/C	46.13	TPSD1	upstream	8		1.05 (1.02-1.08)	0.00421		1.07 (1.03-1.10)	4.56e-05		1.08 (1.05-1.12)	8.16e-07		.	.		1.07 (1.05-1.09)	7.04e-12	0.347
rs56404800 (chr16:88449304)	A/T	28.27	ZFPM1	upstream	33		0.93 (0.89-0.96)	6.12e-05		0.96 (0.93-0.99)	0.0118		0.92 (0.89-0.96)	9.38e-06		0.95 (0.92-0.97)	0.000267		0.94 (0.92-0.96)	4.83e-13	0.382
rs143871515, rs35987782 (chr3:105704804)	CTAAT/C	32.64	CBLB	intron	90		0.93 (0.90-0.96)	1.33e-05		0.93 (0.90-0.96)	2.07e-05		0.92 (0.89-0.95)	3.24e-06		.	.		0.93 (0.91-0.94)	1.83e-14	0.973
rs12493005 (chr3:177195111)	T/C	41.02	TBL1XR1	intron	164		1.05 (1.02-1.09)	0.001		1.04 (1.01-1.08)	0.008		1.09 (1.12-1.05)	1.5e-06		1.06 (1.11-1.03)	0.000987		1.06 (1.04-1.08)	2.87e-12	0.379
rs2272676 (chr4:102502169)	T/G	34.4	NFKB1	splice donor	75		1.05 (1.01-1.08)	0.00923		1.05 (1.01-1.08)	0.00433		1.05 (1.01-1.08)	0.00489		1.04 (1.01-1.07)	0.0122		1.05 (1.03-1.06)	7.3e-08	0.987
rs386480 (chr6:31979060)	G/C	34.87	C4A	upstream	9		0.92 (0.89-0.95)	1.28e-06		0.93 (0.91-0.96)	4.64e-05		0.91 (0.88-0.94)	8.1e-08		0.98 (0.94-1.01)	0.13		0.93 (0.92-0.95)	6.23e-15	0.0162

## Sheet: Supplementary Data 2. 
Supplementary Data 2: Associations of the detected sequence variants with urticaria under the full genotypic model in Iceland, the UK, and in the combined dataset from both populations. Odds ratios are presented for genotypes based on the minor allele, compared to non-carriers. ORhetero: Odds ratio for heterozygous carriers; ORhomo: Odds ratio for homozygous carriers; CI: Confidence interval; P-v…
		Iceland					UK					Combined
Variant		ORhetero (95% CI)	ORhomo (95% CI)	P value	P-value full model vs additive		ORhetero (95% CI)	ORhomo (95% CI)	P value	P-value full model vs additive		ORhetero (95% CI)	ORhomo (95% CI)	P value	P-value full model vs additive
rs6703348 (chr1:159321893)		0.91 (0.86, 0.97)	0.82 (0.74, 0.90)	4.56e-07	0.94		0.94 (0.89, 0.99)	0.94 (0.82, 1.06)	0.0105	0.527		0.93 (0.89, 0.96)	0.86 (0.80, 0.93)	4.77e-09	0.496
rs56043070 (chr1:247556467)		1.18 (1.10, 1.27)	2.13 (1.55, 2.92)	3.1e-12	0.0272		1.17 (1.10, 1.25)	2.20 (1.73, 2.80)	9.41e-16	0.000553		1.17 (1.12, 1.23)	2.17 (1.80, 2.63)	2.91e-27	1.5e-05
rs3024971 (chr12:57099944)		0.93 (0.86, 1.00)	0.82 (0.56, 1.21)	0.0145	0.945		0.90 (0.85, 0.96)	0.86 (0.63, 1.18)	0.000453	0.903		0.91 (0.87, 0.96)	0.84 (0.66, 1.08)	6.56e-06	0.853
rs4410077 (chr16:1253082)		1.07 (0.99, 1.16)	1.12 (1.04, 1.20)	0.00123	0.985		1.07 (1.01, 1.13)	1.13 (1.05, 1.21)	0.000353	0.941		1.07 (1.02, 1.12)	1.12 (1.07, 1.18)	4.34e-07	0.926
rs56404800 (chr16:88449304)		0.93 (0.87, 0.98)	0.90 (0.80, 1.01)	0.00175	0.813		0.97 (0.91, 1.03)	0.91 (0.83, 1.00)	0.0402	0.922		0.94 (0.90, 0.99)	0.91 (0.84, 0.98)	7.01e-05	0.75
rs143871515, rs35987782 (chr3:105704804)		0.95 (0.89, 1.01)	0.84 (0.76, 0.91)	3.36e-05	0.519		0.93 (0.88, 0.98)	0.86 (0.79, 0.95)	0.000101	0.998		0.94 (0.90, 0.97)	0.85 (0.80, 0.91)	3.4e-09	0.519
rs12493005 (chr3:177195111)		1.06 (1.00, 1.12)	1.14 (1.06, 1.23)	0.000335	0.978		1.03 (0.98, 1.09)	1.08 (0.99, 1.17)	0.055	0.994		1.04 (1.01, 1.08)	1.11 (1.05, 1.18)	1.85e-05	0.972
rs2272676 (chr4:102502169)		1.01 (0.59, 1.72)	1.10 (1.00, 1.21)	0.04	0.355		1.01 (0.91, 1.12)	1.11 (1.02, 1.20)	0.00947	0.261		1.01 (0.91, 1.12)	1.11 (1.04, 1.17)	0.000378	0.0926
rs386480 (chr6:31979060)		0.93 (0.90, 0.96)	0.83 (0.77, 0.90)	1.31e-08	0.71		0.90 (0.76, 1.06)	0.86 (0.80, 0.93)	0.000175	0.375		0.93 (0.90, 0.96)	0.85 (0.80, 0.90)	2.3e-12	0.266

## Sheet: Supplementary Data 3. 
Supplementary Data 3. Sequence variants reported in GWAS to associate with urticaria risk in individuals of east asian and european descent and their associations with urticaria risk in Iceland, the UK, Finland, Japan, and in a meta-analysis of same populations. Effect is shown for the minor allele. OR:odds ratio; MAF:minor allele frequency
				GWAS catalog							Iceland				UK				Finland				Japan				Combined				GWAS catalog study info
Position (Hg38)	rsName	Locus		Effect Allele	Effect (OR)	Pval		Effect Allele	Other Allele		Effect (OR)	Pval	MAF		Effect (OR)	Pval	MAF		Effect (OR)	Pval	MAF		Effect (OR)	Pval	MAF		Effect (OR)	Pval	Phet		Study accession	PubMed ID	First Author	Date	Broad Ancestral Category	Phenotype
chr1:247556467	rs56043070	GCSAML		A	1.24	7e-12		A	G		1.2537	3.08e-13	6.64		1.22937	3.17e-13	7		1.24326	1.32e-10	5.42		1.24492	6.94e-12	.		1.2421	3.56e-44	0.973		GCST90018716	34594039	Sakaue S	2021-09-30	East Asian	Urticaria
chr1:247556467	rs56043070	GCSAML		A	1.27	3e-15		A	G		1.2537	3.08e-13	6.64		1.22937	3.17e-13	7		1.24326	1.32e-10	5.42		1.24492	6.94e-12	.		1.2421	3.56e-44	0.973		GCST90018936	34594039	Sakaue S	2021-09-30	East Asian, European	Urticaria
chr11:4017826	rs11030639	STIM1		G	1.1	3e-09		G	A		1.003	0.868	30.79		0.9719	0.0923	30.77		0.98809	0.48	36.86		1.10078	2.76e-09	.		1.01715	0.0448	0		GCST90018716	34594039	Sakaue S	2021-09-30	East Asian	Urticaria
chr16:1230086	rs143547788	TPSB2		C	1.15	1e-08		C	G		1.05475	0.00867	30.34		1.06823	2.87e-05	45.14		.	.	.		1.14263	1.43e-07	.		1.07821	1.68e-11	0.034		GCST90018936	34594039	Sakaue S	2021-09-30	East Asian, European	Urticaria

## Sheet: Supplementary Data 4.
Supplementary Data 4. GCSAML transcripts and their corresponding proteins as annotated in the RefSeq database, along with the DNA-level representation of rs56043070[A] according to HGVS nomenclature. The inclusion of exon 2 is indicated per transcript and the primary transcript is indicated.
Transcript ID	Protein ID	DNA-level change (HGVSc)	Includes exon 2	Note
NM_001281834.1	NP_001268763.1	NM_001281834.1:c.30-7123G>A	no	-
NM_001281835.1	NP_001268764.1	NM_001281835.1:c.30-7123G>A	no	-
NM_001281836.1	NP_001268765.1	NM_001281836.1:c.-8+1G>A	no	-
NM_001281837.1	NP_001268766.1	NM_001281837.1:c.-8+1G>A	yes	-
NM_001281838.1	NP_001268767.1	NM_001281838.1:c.-7-7123G>A	yes	-
NM_001281853.1	NP_001268782.1	NM_001281853.1:c.89+1G>A	yes	-
NM_145278.4	NP_660321.1	NM_145278.4:c.89+1G>A	yes	Primary transcript

## Sheet: Supplementary Data 5.
Supplementary Data 5. Associations of the splice-donor variant rs56043070[A] in GCSAML with urticaria and related traits under the full genotypic model in Iceland, UK, and in the combined dataset from both populations. Effects are presented for the genotype based on the minor allele, compared to non-carriers. ORhetero: Odds ratio for heterozygous carriers; ORhomo: Odds ratio for homozygous carrie…
	Iceland						UK						Combined
Trait	N cases/controls	OR/Effect* [hetero] (95% CI)	OR/Effect* [homo] (95% CI)	P value	P-value full model vs additive		N cases/controls	OR/Effect* [hetero] (95% CI)	OR/Effect* [homo] (95% CI)	P value	P-value full model vs additive		OR/Effect* [hetero] (95% CI)	OR/Effect* [homo] (95% CI)	P value	P-value full model vs additive
Urticaria	14,312/354,647	1.18 (1.10, 1.27)	2.13 (1.55, 2.92)	3.1e-12	0.0272		8,730/399,923	1.17 (1.10, 1.25)	2.20 (1.73, 2.80)	9.41e-16	0.000553		1.17 (1.12, 1.23)	2.27 (1.80, 2.63)	2.9e-27	1.5e-05
Asthma	16,767/351,253	0.99 (0.93, 1.06)	1.15 (0.88, 1.51)	0.65	0.36		52,942/355,711	0.98 (0.95, 1.01)	1.00 (1.00, 1.00)	0.36	0.58		0.98 (0.96, 1.01)	1.00 (1.00, 1.00)	0.31	0.33
Allergic rhinitis	7,484/336,775	1.00 (0.94, 1.06)	1.07 (0.70, 1.62)	0.96	0.8		24,803/383,850	0.99 (0.95, 1.03)	0.81 (0.66, 1.00)	0.11	0.088		0.99 (0.96, 1.02)	0.86 (0.71, 1.03)	0.16	0.11
Atopic dermatitis	8,428/341,569	0.93 (0.83, 1.03)	0.47 (0.20, 1.12)	0.052	0.18		11,344/179,973	0.98 (0.92, 1.03)	1.02 (0.91, 1.15)	0.68	0.63		0.97 (0.92, 1.01)	1.01 (0.89, 1.13)	0.11	0.21
Psoriasis	6,471/329,943	0.96 (0.88, 1.06)	0.79 (0.45, 1.37)	0.5	0.55		2,202/406,451	0.99 (0.87, 1.12)	0.70 (0.35, 1.40)	0.55	0.35		0.97 (0.90, 1.05)	0.75 (0.49, 1.16)	0.38	0.32
Basophil percentage	268505	0.02* (0.00, 0.04)	-0.25* (-0.34, -0.16)	5.71e-08	1.41e-08		396824	-0.007* (-0.016, 0.002)	-0.21* (-0.25, -0.17)	4.39e-22	2.37e-16		0.00* (-0.01, 0.01)	-0.22* (-0.26, -0.18)	1.04e-27	2.86e-23
Platelet count	283042	-0.089* (-0.11, -0.07)	-0.43* (-0.51, -0.35)	4.3e-56	6.64e-07		397495	-0.12* (-0.13, -0.11)	-0.42* (-0.46, -0.38)	<1E-300	1.08e-258		-0.11* (-0.12, -0.11)	-0.42* (-0.46, -0.39)	<1E-300	8.23e-191
Plasma TPSAB1 levels**	35559	0.16* (0.13, 0.19)	0.55* (0.39, 0.71)	6.22e-33	0.0061		.	.	.	.	.		0.16* (0.13, 0.19)	0.55* (0.39, 0.71)	6.22e-33	0.0061
Plasma TPSB2 levels**	35559	0.11* (0.08, 0.14)	0.40* (0.26, 0.54)	4.82e-23	0.038		.	.	.	.	.		0.11* (0.08, 0.14)	0.40* (0.26, 0.54)	4.82e-23	0.038
Plasma KIT levels**	35559	0.14* (0.11, 0.17)	0.10* (-0.06, 0.26)	5.76e-15	0.079		.	.	.	.	.		0.14* (0.11, 0.17)	0.10* (-0.06, 0.26)	5.76e-15	0.079
*Betas are presented in standard deviations (SD).
**Only Icelandic data shown

## Sheet: Supplementary Data 6.
Supplementary Data 6. Associations of the urticaria associated variants with relevant inflammatory phenotypes in Iceland, the UK, Finland, Japan, and the meta-analysis of same populations, under the additive model. Effects are presented for the minor allele. OR: odds ratio; CI: Confidence interval; N: Total number of cases and controls; Phet: P value for test of heterogeneity of ORs between Icela…
				Allergic rhinitis																	Asthma																	Atopic dermatitis
				Iceland (Ncases/Ncontrols=7,484/336,775)			UK (Ncases/Ncontrols=24,803/383,850)			Finland (Ncases/Ncontrols=4,512/316,488)			Japan (Ncases/Ncontrols=7,897/153,666)			Combined					Iceland (Ncases/Ncontrols=16,767/351,253)			UK (Ncases/Ncontrols=52,942/355,711)			Finland (Ncases/Ncontrols=32,351/288,649)			Japan (Ncases/Ncontrols=13,015/162,933)			Combined					Iceland (Ncases/Ncontrols=8,428/341,569)			UK (Ncases/Ncontrols=11,344/179,973)			Finland (Ncases/Ncontrols=10,277/310,723)			Japan (Ncases/Ncontrols=4,296/163,807)
Variant	Position (Hg38)	Gene		OR (CI95)	P-value		OR (CI95)	P-value		OR (CI95)	P-value		OR (CI95)	P-value		OR (CI95)	P-value	Phet	I2		OR (CI95)	P-value		OR (CI95)	P-value		OR (CI95)	P-value		OR (CI95)	P-value		OR (CI95)	P-value	Phet	I2		OR (CI95)	P-value		OR (CI95)	P-value		OR (CI95)	P-value		OR (CI95)	P-value
rs6703348	chr1:159321893	FCER1A		0.934 (0.891, 0.980)	0.0053		0.974 (0.954, 0.995)	0.014		0.992 (0.945, 1.040)	0.73		1.037 (0.968, 1.111)	0.3		0.975 (0.958, 0.992)	0.0039	0.086	54.5		0.972 (0.940, 1.004)	0.082		0.981 (0.974, 0.989)	3e-06		0.986 (0.967, 1.005)	0.15		1.012 (0.959, 1.069)	0.66		0.974 (0.963, 0.985)	2.9e-06	0.16	42.4		0.988 (0.936, 1.042)	0.65		0.978 (0.948, 1.008)	0.15		0.985 (0.954, 1.017)	0.36		1.009 (0.913, 1.114)	0.86
rs56043070	chr1:247556467	GCSAML		1.003 (0.919, 1.095)	0.94		0.977 (0.942, 1.013)	0.21		0.964 (0.879, 1.058)	0.44		1.009 (0.940, 1.083)	0.8		0.984 (0.956, 1.013)	0.27	0.8	0		1.004 (0.947, 1.064)	0.9		0.967 (0.919, 1.017)	0.19		0.986 (0.950, 1.024)	0.47		1.028 (0.972, 1.088)	0.33		0.991 (0.972, 1.010)	0.34	0.51	0		0.899 (0.812, 0.995)	0.04		0.981 (0.931, 1.033)	0.47		0.975 (0.916, 1.037)	0.42		1.111 (1.003, 1.231)	0.044
rs3024971	chr12:57099944	STAT6		0.820 (0.761, 0.884)	1.9e-07		0.926 (0.898, 0.955)	8.2e-07		0.862 (0.774, 0.960)	0.0068		0.914 (0.830, 1.006)	0.066		0.907 (0.883, 0.931)	4.3e-13	0.022	68.7		0.894 (0.851, 0.940)	9.9e-06		1.056 (1.045, 1.067)	1.6e-25		0.961 (0.923, 1.002)	0.063		0.912 (0.844, 0.985)	0.019		0.903 (0.887, 0.919)	2.9e-29	0.01	73.5		0.905 (0.834, 0.982)	0.016		0.950 (0.909, 0.993)	0.023		0.892 (0.832, 0.958)	0.0016		1.006 (0.876, 1.155)	0.93
rs4410077	chr16:1253082	TPSD1		1.018 (0.974, 1.063)	0.43		0.995 (0.976, 1.014)	0.6		1.004 (0.962, 1.047)	0.87		.	.		0.999 (0.983, 1.016)	0.93	0.63	0		0.984 (0.955, 1.014)	0.29		1.035 (0.473, 2.266)	0.93		1.005 (0.988, 1.022)	0.58		.	.		1.000 (0.990, 1.009)	0.92	0.49	0		1.008 (0.960, 1.059)	0.74		0.973 (0.946, 1.000)	0.053		1.011 (0.982, 1.040)	0.47		.	.
rs56404800	chr16:88449304	ZFPM1		0.999 (0.956, 1.044)	0.98		1.001 (0.981, 1.023)	0.9		1.005 (0.959, 1.053)	0.84		0.964 (0.932, 0.998)	0.037		0.994 (0.978, 1.009)	0.42	0.29	20.2		1.002 (0.970, 1.035)	0.92		0.986 (0.976, 0.997)	0.01		0.974 (0.956, 0.993)	0.0062		0.988 (0.962, 1.015)	0.4		0.982 (0.972, 0.992)	0.00042	0.49	0		0.936 (0.887, 0.989)	0.018		0.978 (0.950, 1.007)	0.14		0.975 (0.945, 1.006)	0.11		1.004 (0.956, 1.054)	0.88
rs143871515, rs35987782	chr3:105704804	CBLB		0.978 (0.934, 1.024)	0.35		0.997 (0.977, 1.019)	0.81		1.018 (0.974, 1.064)	0.42		.	.		0.998 (0.981, 1.016)	0.81	0.46	0		1.007 (0.976, 1.039)	0.66		1.002 (0.997, 1.006)	0.55		1.010 (0.993, 1.028)	0.25		.	.		1.007 (0.996, 1.018)	0.2	0.89	0		1.003 (0.952, 1.057)	0.91		1.015 (0.985, 1.045)	0.34		0.997 (0.968, 1.027)	0.84		.	.
rs12493005	chr3:177195111	TBL1XR1		1.029 (0.984, 1.075)	0.21		0.988 (0.970, 1.007)	0.22		1.016 (0.973, 1.062)	0.47		1.013 (0.970, 1.058)	0.55		0.999 (0.984, 1.014)	0.92	0.26	25		1.012 (0.982, 1.042)	0.45		1.005 (1.002, 1.008)	0.00033		1.005 (0.988, 1.023)	0.56		0.997 (0.963, 1.032)	0.88		1.015 (1.006, 1.025)	0.0021	0.23	30.7		0.982 (0.934, 1.032)	0.48		1.020 (0.992, 1.048)	0.16		0.971 (0.944, 1.000)	0.051		1.048 (0.984, 1.115)	0.14
rs2272676	chr4:102502169	NFKB1		0.932 (0.890, 0.975)	0.0024		0.958 (0.939, 0.977)	1.6e-05		0.960 (0.919, 1.003)	0.07		0.976 (0.942, 1.011)	0.18		0.958 (0.944, 0.973)	3.4e-08	0.48	0		0.999 (0.968, 1.031)	0.94		1.101 (1.032, 1.176)	0.0037		0.981 (0.964, 0.998)	0.033		1.007 (0.978, 1.035)	0.65		0.985 (0.975, 0.995)	0.0023	0.28	22.6		0.984 (0.935, 1.035)	0.52		1.005 (0.977, 1.034)	0.72		0.973 (0.945, 1.003)	0.074		1.003 (0.953, 1.056)	0.9
rs386480	chr6:31979060	C4A		0.989 (0.945, 1.034)	0.62		0.998 (0.979, 1.018)	0.87		0.940 (0.896, 0.986)	0.011		1.034 (0.997, 1.072)	0.076		0.997 (0.982, 1.013)	0.71	0.02	69.4		1.043 (1.011, 1.075)	0.0077		1.227 (0.003, 458.701)	0.95		0.954 (0.936, 0.972)	9.7e-07		1.044 (1.014, 1.075)	0.0035		0.997 (0.987, 1.006)	0.51	0	92.3		1.007 (0.957, 1.060)	0.78		0.959 (0.932, 0.987)	0.004		0.964 (0.934, 0.995)	0.024		0.968 (0.919, 1.020)	0.22
[truncated: 16 more columns]

## Sheet: Supplementary Data 7.
Supplementary Data 7. Associations of the urticaria associated variants with quantitative hematological traits in Iceland, the UK, Japan (when availabe) and the meta-analysis in same populations, under the additive model. Effects are presented for the minor allele. SD: Standard deviation; CI: confidence interval; N: Number of individuals with measurements for phenotype; Phet: P value for test of …
				White Blood Cell count														Neutrophil percentage											Eosinophil percentage											Basophil percentage
				Iceland (N = 287, 169)			UK (N = 397, 495)			Japan (N = 397, 495)			Combined					Iceland (N = 269, 057)			UK (N = 396, 824)			Combined					Iceland (N = 268, 622)			UK (N = 396, 824)			Combined					Iceland (N = 268, 505)			UK (N = 396, 824)			Combined
Variant	Position (Hg38)	Gene		Effect (CI95)	P-value		Effect (CI95)	P-value		Effect (CI95)	P-value		Effect (CI95)	P-value	Phet	I2		Effect (CI95)	P-value		Effect (CI95)	P-value		Effect (CI95)	P-value	Phet	I2		Effect (CI95)	P-value		Effect (CI95)	P-value		Effect (CI95)	P-value	Phet	I2		Effect (CI95)	P-value		Effect (CI95)	P-value		Effect (CI95)	P-value	Phet	I2
rs6703348	chr1:159321893	FCER1A		-0.001 (-0.011, 0.008)	0.835		-0.003 (-0.009, 0.002)	0.279		.-0.009 (-0.022, 0.005)	0.215		-0.003 (-0.004, -0.002)	0.164	0.663	0		-0.006 (-0.014, 0.002)	0.123		0.000 (-0.005, 0.005)	0.991		-0.002 (-0.002, -0.001)	0.418	0.189	42.124		0.001 (-0.008, 0.011)	0.805		-0.005 (-0.011, 0.000)	0.0575		-0.004 (-0.005, -0.003)	0.127	0.247	25.431		-0.001 (-0.009, 0.006)	0.747		0.016 (0.011, 0.021)	2.48e-09		0.010 (0.007, 0.014)	1.69e-06	0.0004	92.151
rs56043070	chr1:247556467	GCSAML		-0.023 (-0.040, -0.006)	0.00924		-0.014 (-0.024, -0.005)	0.00289		0.006 (-0.008, 0.020)	0.408		-0.011 (-0.015, -0.007)	0.0037	0.0191	74.732		0.008 (-0.007, 0.022)	0.293		0.022 (0.013, 0.031)	2.15e-06		0.018 (0.011, 0.025)	4.94e-06	0.1	62.954		0.022 (0.005, 0.040)	0.0138		0.014 (0.005, 0.023)	0.00356		0.016 (0.010, 0.022)	0.000189	0.43	0		-0.001 (-0.015, 0.014)	0.939		-0.021 (-0.030, -0.012)	2.99e-06		-0.015 (-0.021, -0.010)	6.23e-05	0.0161	82.747
rs3024971	chr12:57099944	STAT6		0.000 (-0.014, 0.013)	0.977		-0.009 (-0.017, -0.001)	0.0201		0 (-0.019, 0.020)	0.967		-0.006 (-0.008, -0.004)	0.056	0.415	0		0.010 (-0.002, 0.021)	0.114		0.001 (-0.007, 0.008)	0.848		0.003 (0.002, 0.004)	0.31	0.221	33.318		-0.039 (-0.054, -0.025)	6.97e-08		-0.042 (-0.050, -0.034)	1.43e-25		-0.041 (-0.055, -0.028)	6.43e-32	0.778	0		-0.011 (-0.023, 0.000)	0.0534		-0.004 (-0.012, 0.003)	0.254		-0.006 (-0.009, -0.004)	0.0456	0.309	3.383
rs4410077	chr16:1253082	TPSD1		0.007 (-0.002, 0.015)	0.133		-0.003 (-0.008, 0.002)	0.223		.	.		-0.001 (-0.001, 0.000)	0.765	0.0562	72.582		0.000 (-0.007, 0.007)	0.973		-0.003 (-0.008, 0.002)	0.246		-0.002 (-0.003, -0.001)	0.326	0.538	0		-0.004 (-0.013, 0.005)	0.389		0.001 (-0.004, 0.006)	0.594		0.000 (0.000, 0.000)	0.97	0.311	2.522		0.003 (-0.005, 0.010)	0.469		0.001 (-0.004, 0.006)	0.728		0.001 (0.001, 0.002)	0.491	0.68	0
rs56404800	chr16:88449304	ZFPM1		0.019 (0.010, 0.029)	7.35e-05		0.008 (0.003, 0.013)	0.00223		.-0.001 (-0.007, 0.006)	0.876		0.007 (0.005, 0.010)	0.000208	0.0035	82.353		-0.003 (-0.011, 0.005)	0.41		-0.007 (-0.012, -0.002)	0.00669		-0.006 (-0.008, -0.004)	0.0063	0.449	0		0.003 (-0.006, 0.013)	0.497		0.002 (-0.003, 0.008)	0.364		0.003 (0.002, 0.003)	0.262	0.867	0		0.020 (0.012, 0.028)	5.19e-07		0.015 (0.011, 0.020)	9.24e-10		0.017 (0.011, 0.022)	4.01e-15	0.323	0
rs143871515, rs35987782	chr3:105704804	CBLB		-0.007 (-0.016, 0.002)	0.121		-0.006 (-0.011, 0.000)	0.0416		.	.		-0.006 (-0.008, -0.004)	0.011	0.765	0		-0.006 (-0.014, 0.001)	0.106		-0.006 (-0.011, 0.000)	0.0357		-0.006 (-0.008, -0.004)	0.00815	0.877	0		-0.005 (-0.015, 0.004)	0.264		-0.007 (-0.012, -0.002)	0.0112		-0.007 (-0.009, -0.004)	0.00584	0.761	0		-0.005 (-0.013, 0.003)	0.201		-0.001 (-0.006, 0.004)	0.642		-0.002 (-0.003, -0.002)	0.272	0.423	0
rs12493005	chr3:177195111	TBL1XR1		0.003 (.-0.006, 0.012)	0.537		0.000 (-0.005, 0.005)	0.921		.-0.001 (.-0.010, 0.008)	0.814		0.000 (0.000, 0.000)	0.942	0.8	0		0.002 (.-0.010, 0.005)	0.556		.-0.004 (.-0.009, 0.001)	0.0853		.-0.004 (.-0.005, .-0.002)	0.0776	0.659	0		0.011 (0.0020, 0.020)	0.0164		0.005 (.-0.000, 0.010)	0.0345		0.007 (0.004, 0.009)	0.00261	0.28	14.414		0.013 (0.006, 0.020)	0.000404		.-0.001 (.-0.006, 0.003)	0.603		0.003 (0.002, 0.004)	0.142	0.0011	90.587
rs2272676	chr4:102502169	NFKB1		0.001 (-0.008, 0.010)	0.892		0.003 (-0.002, 0.009)	0.192		0.001 (-0.006, 0.008)	0.793		0.002 (0.001, 0.003)	0.247	0.8	0		-0.017 (-0.025, -0.010)	8.66e-06		-0.025 (-0.030, -0.020)	5.44e-23		-0.023 (-0.031, -0.014)	1e-26	0.0975	63.58		0.003 (-0.007, 0.012)	0.577		0.008 (0.003, 0.013)	0.00117		0.007 (0.004, 0.010)	0.00187	0.28	14.333		0.004 (-0.004, 0.011)	0.32		-0.015 (-0.020, -0.010)	5.65e-10		-0.010 (-0.013, -0.006)	2.96e-06	0	94.313
rs386480	chr6:31979060	C4A		0.038 (0.029, 0.047)	9.95e-17		0.071 (0.066, 0.076)	6.51e-157		0	1		0.062 (0.042, 0.083)	1.52e-163	0	97.401		.-0.005 (.-0.012, 0.003)	0.235		.-0.007 (.-0.012, .-0.002)	0.00429		.-0.006 (.-0.009, .-0.004)	0.0024	0.552	0		0.020 (0.011, 0.029)	1.35e-05		0.029 (0.024, 0.034)	7.18e-28		0.027 (0.018, 0.036)	1.89e-31	0.108	61.318		0.008 (.-0.000, 0.015)	0.045		0.002 (.-0.003, 0.006)	0.52		0.003 (0.002, 0.005)	0.101	0.187	42.629
*only tested in Iceland

## Sheet: Supplementary Data 8.
Supplementary Data 8. Reported associations between the urticaria associated variants or by variants highly correlated with the urticaria associated variants (r2>0.8) and various phenotypes. Reported associations were received from the GWAS catalog website at September 14th, 2022. Amin: Minor allele; Amaj: Major allele; OR: Odds ratio; EA: Effect
								GWAS catalog - Results						GWAS catalog - Study information
Variant	Position (hg38)	Correlated Variant	Position (hg38)	Correlated Variant Gene	Correlated Variant Amin/Amaj	r2		Effect (OR or Beta)	P-value	EA	Reported phenotype	GWAS catalog phenotype		PubMed ID	Study accession	First Author	Publication date	Discovery ancestry
rs6703348	chr1:159321893	rs2251746	chr1:159302270	FCER1A	C/T	0.87125		0.09	5e-26	C	IgE levels	serum IgE measurement		22075330	GCST001316	Granada M	2011-11-08	European
rs6703348	chr1:159321893	rs2251746	chr1:159302270	FCER1A	C/T	0.87125		-0.192	2e-20	C	IgE levels	serum IgE measurement		18846228	GCST000222	Weidinger S	2008-08-22	European
rs6703348	chr1:159321893	rs2251746	chr1:159302270	FCER1A	C/T	0.87125		-0.075	1e-17	C	IgE levels	serum IgE measurement		34536413	GCST90091054	Daya M	2021-09-15	African American, European, Hispanic
rs6703348	chr1:159321893	rs36080575	chr1:159317553	OR10J3-OR10J7P	TA/T	0.984315		0.3012	5e-29	TA	Growth-regulated protein alpha levels	growth-regulated alpha protein measurement		27989323	GCST004457	Ahola-Olli AV	2016-12-13	Finnish
rs6703348	chr1:159321893	rs6703348	chr1:159321893	OR10J3-OR10J7P	G/C	1		0.145	5e-16	G	Monocyte chemoattractant protein-1 levels	CCL2 measurement		27989323	GCST004438	Ahola-Olli AV	2016-12-13	Finnish
rs56043070	chr1:247556467	rs56043070	chr1:247556467	GCSAML	A/G	1		-0.022694	4e-10	A	Monocyte count	monocyte count		32888493	GCST90002340	Chen MH	2020-09-01	European
rs56043070	chr1:247556467	rs56043070	chr1:247556467	GCSAML	A/G	1		-0.026025	6e-11	A	Basophil count	basophil count		32888493	GCST90002292	Chen MH	2020-09-01	European
rs56043070	chr1:247556467	rs56043070	chr1:247556467	GCSAML	A/G	1		0.0290036	2e-11	A	High light scatter reticulocyte count	reticulocyte count		32888494	GCST90002385	Vuckovic D	2020-09-01	British
rs56043070	chr1:247556467	rs56043070	chr1:247556467	GCSAML	A/G	1		-0.0359254	4e-17	A	Mean spheric corpuscular volume	mean corpuscular volume		32888494	GCST90002397	Vuckovic D	2020-09-01	British
rs56043070	chr1:247556467	rs56043070	chr1:247556467	GCSAML	A/G	1		0.037322	7e-18	A	Reticulocyte fraction of red cells	reticulocyte measurement		32888494	GCST90002406	Vuckovic D	2020-09-01	British
rs56043070	chr1:247556467	rs56043070	chr1:247556467	GCSAML	A/G	1		0.0404858	1e-20	A	Reticulocyte count	reticulocyte count		32888494	GCST90002405	Vuckovic D	2020-09-01	British
rs56043070	chr1:247556467	rs56043070	chr1:247556467	GCSAML	A/G	1		-0.0535641	2e-14	A	Platelet count	platelet count		34594039	GCST90018749	Sakaue S	2021-09-30	East Asian
rs56043070	chr1:247556467	rs56043070	chr1:247556467	GCSAML	A/G	1		0.0537029	8e-15	A	Reticulocyte fraction of red cells	reticulocyte count		27863252	GCST004619	Astle WJ	2016-11-17	European
rs56043070	chr1:247556467	rs56043070	chr1:247556467	GCSAML	A/G	1		0.0592264	1e-17	A	Reticulocyte count	reticulocyte count		27863252	GCST004622	Astle WJ	2016-11-17	European
rs56043070	chr1:247556467	rs56043070	chr1:247556467	GCSAML	A/G	1		-0.0759776	1e-61	A	Plateletcrit	platelet crit		32888494	GCST90002400	Vuckovic D	2020-09-01	British
rs56043070	chr1:247556467	rs56043070	chr1:247556467	GCSAML	A/G	1		-0.0974617	4e-43	A	Plateletcrit	platelet crit		27863252	GCST004607	Astle WJ	2016-11-17	European
rs56043070	chr1:247556467	rs56043070	chr1:247556467	GCSAML	A/G	1		-0.1059	5e-174	A	Platelet count	platelet count		34594039	GCST90018969	Sakaue S	2021-09-30	European, East Asian
rs56043070	chr1:247556467	rs56043070	chr1:247556467	GCSAML	A/G	1		0.10982	2e-131	A	Mean platelet volume	mean platelet volume		32888494	GCST90002395	Vuckovic D	2020-09-01	British
rs56043070	chr1:247556467	rs56043070	chr1:247556467	GCSAML	A/G	1		0.111202	7e-134	A	Platelet distribution width	platelet component distribution width		32888494	GCST90002401	Vuckovic D	2020-09-01	British
rs56043070	chr1:247556467	rs56043070	chr1:247556467	GCSAML	A/G	1		0.114895	1e-60	A	Mean platelet volume	mean platelet volume		27863252	GCST004599	Astle WJ	2016-11-17	European
rs56043070	chr1:247556467	rs56043070	chr1:247556467	GCSAML	A/G	1		-0.119097	1e-151	A	Platelet count	platelet count		32888494	GCST90002402	Vuckovic D	2020-09-01	British
rs56043070	chr1:247556467	rs56043070	chr1:247556467	GCSAML	A/G	1		0.127509	5e-75	A	Platelet distribution width	platelet component distribution width		27863252	GCST004616	Astle WJ	2016-11-17	European
rs56043070	chr1:247556467	rs56043070	chr1:247556467	GCSAML	A/G	1		-0.134892	5E-314	A	Platelet count	platelet count		32888493	GCST90002357	Chen MH	2020-09-01	European
rs56043070	chr1:247556467	rs56043070	chr1:247556467	GCSAML	A/G	1		-0.138778	3e-86	A	Platelet count	platelet count		27863252	GCST004603	Astle WJ	2016-11-17	European
rs56043070	chr1:247556467	rs56043070	chr1:247556467	GCSAML	A/G	1		0.219066	7e-12	A	Urticaria	urticaria		34594039	GCST90018716	Sakaue S	2021-09-30	East Asian
rs56043070	chr1:247556467	rs56043070	chr1:247556467	GCSAML	A/G	1		0.2385	3e-15	A	Urticaria	urticaria		34594039	GCST90018936	Sakaue S	2021-09-30	European, East Asian
rs56043070	chr1:247556467	rs56043070	chr1:247556467	GCSAML	A/G	1		0.4881	6e-10	A	CD33 on basophil	blood protein measurement		32929287	GCST90001954	Orru V	2020-09-14	Sardinian
rs56043070	chr1:247556467	rs56043070	chr1:247556467	GCSAML	A/G	1		0.5006	2e-10	A	CD33 on CD33dim HLA DR-	blood protein measurement		32929287	GCST90001953	Orru V	2020-09-14	Sardinian
rs56043070	chr1:247556467	rs56043070	chr1:247556467	GCSAML	A/G	1		.	2E-321	A	Platelet count	platelet count		32888493	GCST90002361	Chen MH	2020-09-01	African American or Afro-Caribbean, African, European, East Asian, Hispanic or Latin American, South Asian
rs56043070	chr1:247556467	rs56043070	chr1:247556467	GCSAML	A/G	1		.	2e-28	G	Platelet-to-lymphocyte ratio	platelet-to-lymphocyte ratio		34469753	GCST90056184	Kachuri L	2021-08-26	European
rs56043070	chr1:247556467	rs56043070	chr1:247556467	GCSAML	A/G	1		.	5e-119	G	Platelet count	platelet count		34469753	GCST90056183	Kachuri L	2021-08-26	European
rs56043070	chr1:247556467	rs74227709	chr1:247559286	GCSAML	A/G	1		-0.0282287	5e-11	A	Mean corpuscular volume	mean corpuscular volume		32888494	GCST90002392	Vuckovic D	2020-09-01	British
rs56043070	chr1:247556467	rs74227709	chr1:247559286	GCSAML	A/G	1		-0.028903	3e-15	A	Lymphocyte counts	lymphocyte count		32888493	GCST90002316	Chen MH	2020-09-01	European
rs56043070	chr1:247556467	rs74227709	chr1:247559286	GCSAML	A/G	1		-0.0289	3e-09	A	Non-albumin protein levels	serum non-albumin protein measurement		33462484	GCST90019515	Sinnott-Armstrong N	2021-01-18	European, African, South Asian
rs56043070	chr1:247556467	rs74227709	chr1:247559286	GCSAML	A/G	1		0.35	1e-13	A	Blood protein levels	blood protein measurement		29875488	GCST005806	Sun BB	2018-06-06	European
rs3024971	chr12:57099944	rs1059513	chr12:57095926	STAT6	C/T	0.999597		0.0458393	2e-15	C	Neutrophil percentage of granulocytes	neutrophil percentage of granulocytes		27863252	GCST004623	Astle WJ	2016-11-17	European
rs3024971	chr12:57099944	rs1059513	chr12:57095926	STAT6	C/T	0.999597		-0.0482465	5e-17	C	Sum eosinophil basophil counts	basophil count, eosinophil count		27863252	GCST004624	Astle WJ	2016-11-17	European
rs3024971	chr12:57099944	rs1059513	chr12:57095926	STAT6	C/T	0.999597		-0.0486317	3e-17	C	Eosinophil percentage of granulocytes	eosinophil percentage of granulocytes		27863252	GCST004617	Astle WJ	2016-11-17	European
rs3024971	chr12:57099944	rs1059513	chr12:57095926	STAT6	C/T	0.999597		-0.0495015	6e-18	C	Eosinophil percentage of white cells	eosinophil percentage of leukocytes		27863252	GCST004600	Astle WJ	2016-11-17	European
rs3024971	chr12:57099944	rs1059513	chr12:57095926	STAT6	C/T	0.999597		-0.0496453	5e-18	C	Eosinophil counts	eosinophil count		27863252	GCST004606	Astle WJ	2016-11-17	European
rs3024971	chr12:57099944	rs1059513	chr12:57095926	STAT6	C/T	0.999597		-0.117082	7e-09	C	Medication use (antihistamines for systemic use)	Antihistamine use measurement		31015401	GCST007943	Wu Y	2019-04-23	European
rs3024971	chr12:57099944	rs1059513	chr12:57095926	STAT6	C/T	0.999597		-0.12182	6e-17	C	Medication use (adrenergics, inhalants)	Inhalant adrenergic use measurement		31015401	GCST007941	Wu Y	2019-04-23	European
rs3024971	chr12:57099944	rs1059513	chr12:57095926	STAT6	C/T	0.999597		-0.12	2e-12	C	IgE levels	serum IgE measurement		22075330	GCST001316	Granada M	2011-11-08	European
rs3024971	chr12:57099944	rs1059513	chr12:57095926	STAT6	C/T	0.999597		-0.108	1e-18	C	IgE levels	serum IgE measurement		34536413	GCST90091054	Daya M	2021-09-15	African American, European, Hispanic
rs3024971	chr12:57099944	rs1059513	chr12:57095926	STAT6	C/T	0.999597		1.084	1e-22	T	Allergic disease (asthma, hay fever or eczema)	allergic disease		29083406	GCST005038	Ferreira MA	2017-10-30	European
rs3024971	chr12:57099944	rs1059513	chr12:57095926	STAT6	C/T	0.999597		1.12451	3e-29	T	Asthma	asthma		31959851	GCST009798	Olafsdottir TA	2020-01-20	European
rs3024971	chr12:57099944	rs1059513	chr12:57095926	STAT6	C/T	0.999597		1.127	6e-28	T	Asthma	asthma		30929738	GCST007798	Ferreira MAR	2019-03-28	European
rs3024971	chr12:57099944	rs1059513	chr12:57095926	STAT6	C/T	0.999597		1.26582	1e-09	T	Allergic sensitization	allergic sensitization measurement		30013184	GCST006408	Waage J	2018-07-16	European
rs3024971	chr12:57099944	rs1059513	chr12:57095926	STAT6	C/T	0.999597		1.3	1e-14	T	Allergic sensitization	allergic sensitization measurement		23817571	GCST002084	Bonnelykke K	2013-06-30	European
rs3024971	chr12:57099944	rs3024971	chr12:57099944	STAT6	G/T	1		-0.0276	3e-23	G	Eosinophil counts	eosinophil count		34594039	GCST90018953	Sakaue S	2021-09-30	European, East Asian
rs3024971	chr12:57099944	rs3024971	chr12:57099944	STAT6	G/T	1		-0.0311228	2e-17	G	Eosinophil percentage of white cells	eosinophil percentage of leukocytes		32888494	GCST90002382	Vuckovic D	2020-09-01	British
rs3024971	chr12:57099944	rs3024971	chr12:57099944	STAT6	G/T	1		-0.031505	8e-18	G	Eosinophil counts	eosinophil count		32888494	GCST90002381	Vuckovic D	2020-09-01	British
rs3024971	chr12:57099944	rs3024971	chr12:57099944	STAT6	G/T	1		-0.1064	6e-09	G	Medication use (antihistamines for systemic use)	Antihistamine use measurement		34594039	GCST90019001	Sakaue S	2021-09-30	European, East Asian
rs3024971	chr12:57099944	rs3024971	chr12:57099944	STAT6	G/T	1		-0.109	1e-12	G	Pediatric asthma	childhood onset asthma		34594039	GCST90018895	Sakaue S	2021-09-30	European, East Asian
rs3024971	chr12:57099944	rs3024971	chr12:57099944	STAT6	G/T	1		-0.112196	5e-26	G	Asthma	asthma		34103634	GCST90014325	Valette K	2021-06-08	British
rs3024971	chr12:57099944	rs3024971	chr12:57099944	STAT6	G/T	1		.	1e-28	G	Asthma	asthma		31361310	GCST009720	Johansson A	2019-07-30	European
rs3024971	chr12:57099944	rs3024971	chr12:57099944	STAT6	G/T	1		.	4e-35	G	Eosinophil counts	eosinophil count		32888493	GCST90002302	Chen MH	2020-09-01	African American or Afro-Caribbean, African, European, East Asian, Hispanic or Latin American, South Asian
rs3024971	chr12:57099944	rs3024971	chr12:57099944	STAT6	G/T	1		-0.043	6e-10	T	Allergic disease (asthma, hay fever and/or eczema) (multivariate analysis)	allergic disease		32603359	GCST010984	Ferreira MAR	2020-06-30	European
rs3024971	chr12:57099944	rs3024971	chr12:57099944	STAT6	G/T	1		-0.044	3e-10	T	Allergic disease (asthma, hay fever and/or eczema) (age of onset)	allergic disease, age at onset		32603359	GCST010985	Ferreira MAR	2020-06-30	European
rs3024971	chr12:57099944	rs3024971	chr12:57099944	STAT6	G/T	1		1.10595	7e-25	T	Hay fever and/or eczema	Eczema, allergic rhinitis		31361310	GCST009717	Johansson A	2019-07-30	European
rs3024971	chr12:57099944	rs3024971	chr12:57099944	STAT6	G/T	1		1.1073	5e-30	T	Allergic disease (asthma, hay fever or eczema)	asthma, Eczema, allergic rhinitis		31361310	GCST009716	Johansson A	2019-07-30	European
rs3024971	chr12:57099944	rs3024971	chr12:57099944	STAT6	G/T	1		1.12263	3e-32	T	Asthma	asthma		32296059	GCST010042	Han Y	2020-04-15	European
rs3024971	chr12:57099944	rs3024971	chr12:57099944	STAT6	G/T	1		.	8e-13	T	Eosinophil counts	eosinophil count		34469753	GCST90056180	Kachuri L	2021-08-26	European
rs56404800	chr16:88449304	rs8045886	chr16:88442373	ZNF469-ZFPM1	G/C	0.802494		0.5373	5e-11	C	PR interval	PR interval		32439900	GCST010320	Ntalla I	2020-05-21	European
rs56404800	chr16:88449304	rs904801	chr16:88450697	ZNF469-ZFPM1	A/G	0.852661		0.0103925	2e-15	A	Sex hormone-binding globulin levels	sex hormone-binding globulin measurement		32042192	GCST90012109	Ruth KS	2020-02-10	European
rs56404800	chr16:88449304	rs904801	chr16:88450697	ZNF469-ZFPM1	A/G	0.852661		0.0109164	2e-18	A	Sex hormone-binding globulin levels adjusted for BMI	sex hormone-binding globulin measurement		32042192	GCST90012108	Ruth KS	2020-02-10	European
rs56404800	chr16:88449304	rs12447180	chr16:88451314	ZNF469-ZFPM1	C/T	0.922447		0.0150072	3e-10	C	Lymphocyte counts	lymphocyte count		32888494	GCST90002388	Vuckovic D	2020-09-01	British
rs56404800	chr16:88449304	rs12447180	chr16:88451314	ZNF469-ZFPM1	C/T	0.922447		0.023452	2e-26	C	Basophil count	basophil count		32888493	GCST90002292	Chen MH	2020-09-01	European
rs56404800	chr16:88449304	rs12447180	chr16:88451314	ZNF469-ZFPM1	C/T	0.922447		0.0263617	2e-12	C	Basophil percentage of granulocytes	basophil percentage of granulocytes		27863252	GCST004634	Astle WJ	2016-11-17	European
rs56404800	chr16:88449304	rs12447180	chr16:88451314	ZNF469-ZFPM1	C/T	0.922447		0.0276799	1e-13	C	Basophil percentage of white cells	basophil percentage of leukocytes		27863252	GCST004631	Astle WJ	2016-11-17	European
rs56404800	chr16:88449304	rs12447180	chr16:88451314	ZNF469-ZFPM1	C/T	0.922447		0.0324672	5e-18	C	White blood cell count (basophil)	basophil count		27863252	GCST004618	Astle WJ	2016-11-17	European
rs56404800	chr16:88449304	rs12447180	chr16:88451314	ZNF469-ZFPM1	C/T	0.922447		.	1e-36	C	Basophil count	basophil count		32888493	GCST90002296	Chen MH	2020-09-01	African American or Afro-Caribbean, African, European, East Asian, Hispanic or Latin American, South Asian
rs56404800	chr16:88449304	rs67651018	chr16:88460814	ZFPM1	A/G	0.847677		-0.041508	2e-15	G	Basophil count	basophil count		32888493	GCST90002293	Chen MH	2020-09-01	East Asian
rs56404800	chr16:88449304	rs60037105	chr16:88462228	ZFPM1	A/T	0.862751		0.0183	3e-16	A	C-reactive protein levels	C-reactive protein measurement		35459240	GCST90029070	Said S	2022-04-22	European
rs56404800	chr16:88449304	rs10163348	chr16:88464457	ZFPM1	A/G	0.885673		0.0349276	1e-13	A	Basophil count	basophil count		34594039	GCST90018726	Sakaue S	2021-09-30	East Asian
rs143871515, rs35987782	chr3:105704804	rs2301051	chr3:105682562	CBLB	T/A	0.966333		-0.0139	4e-10	T	Gamma glutamyl transpeptidase	serum gamma-glutamyl transferase measurement		34594039	GCST90018954	Sakaue S	2021-09-30	European, East Asian
rs12493005	chr3:177195111	rs1920130	chr3:177169980	TBL1XR1	C/T	0.9944		.	6e-16	C	Mean corpuscular volume	mean corpuscular volume		32888493	GCST90002338	Chen MH	2020-09-01	African American or Afro-Caribbean, African, European, East Asian, Hispanic or Latin American, South Asian
rs12493005	chr3:177195111	rs6443431	chr3:177172717	TBL1XR1	G/A	0.997328		.	7e-15	G	Red cell distribution width	red blood cell distribution width		32888493	GCST90002372	Chen MH	2020-09-01	African American or Afro-Caribbean, African, European, East Asian, Hispanic or Latin American, South Asian
rs12493005	chr3:177195111	rs12493005	chr3:177195111	TBL1XR1	T/C	1		.	2e-11	C	Adult onset asthma and/or BMI	adult onset asthma, body mass index		31669095	GCST009868	Zhu Z	2019-10-24	European
rs12493005	chr3:177195111	rs58823914	chr3:177195720	TBL1XR1	A/C	0.963906		-0.011	1e-09	A	Self-reported math ability (MTAG)	mathematical ability		30038396	GCST006569	Lee JJ	2018-07-23	European
rs12493005	chr3:177195111	rs58823914	chr3:177195720	TBL1XR1	A/C	0.963906		0.0129	8e-11	C	Self-reported math ability	mathematical ability		30038396	GCST006573	Lee JJ	2018-07-23	European
rs12493005	chr3:177195111	rs73171158	chr3:177210161	TBL1XR1	C/T	0.812556		-0.1288	3e-09	T	Pulse pressure	pulse pressure measurement		30224653	GCST006626	Evangelou E	2018-09-17	European
rs2272676	chr4:102502169	rs62328536	chr4:102477892	SLC39A8-NFKB1	A/C	0.969039		0.0128	1e-09	A	Mean corpuscular hemoglobin	mean corpuscular hemoglobin		34594039	GCST90018964	Sakaue S	2021-09-30	European, East Asian
rs2272676	chr4:102502169	rs141936164	chr4:102480566	SLC39A8-NFKB1	G/A	0.978794		0.0127	3e-09	A	C-reactive protein levels	C-reactive protein measurement		35459240	GCST90029070	Said S	2022-04-22	European
rs2272676	chr4:102502169	rs141936164	chr4:102480566	SLC39A8-NFKB1	G/A	0.978794		-0.018654	2e-21	G	Monocyte count	monocyte count		32888493	GCST90002340	Chen MH	2020-09-01	European
rs2272676	chr4:102502169	rs141936164	chr4:102480566	SLC39A8-NFKB1	G/A	0.978794		-0.0199073	1e-17	G	Monocyte count	monocyte count		32888494	GCST90002393	Vuckovic D	2020-09-01	British
rs2272676	chr4:102502169	rs230534	chr4:102527884	NFKB1	C/T	0.999675		0.314396	5e-15	T	Primary biliary cholangitis	primary biliary cirrhosis		34033851	GCST90061441	Cordell HJ	2021-05-22	East Asian
rs2272676	chr4:102502169	rs230534	chr4:102527884	NFKB1	C/T	0.999675		1.15	5e-09	T	Systemic sclerosis	systemic scleroderma		31672989	GCST009131	Lopez-Isac E	2019-10-31	European
rs2272676	chr4:102502169	rs230533	chr4:102528926	NFKB1	G/A	0.955791		.	2e-19	G	Mean corpuscular volume	mean corpuscular volume		32888493	GCST90002338	Chen MH	2020-09-01	African American or Afro-Caribbean, African, European, East Asian, Hispanic or Latin American, South Asian
rs2272676	chr4:102502169	rs230527	chr4:102537021	NFKB1	G/A	0.99976		-0.0188	2e-19	G	Mean corpuscular volume	mean corpuscular volume		34594039	GCST90018966	Sakaue S	2021-09-30	European, East Asian
rs2272676	chr4:102502169	rs230523	chr4:102540881	NFKB1	T/C	0.998942		1.07	5e-14	T	Tonsillectomy	tonsillectomy risk measurement		28928442	GCST005014	Tian C	2017-09-19	European
rs2272676	chr4:102502169	rs230511	chr4:102553611	NFKB1	C/T	0.997762		-0.0195319	2e-16	C	Mean corpuscular volume	mean corpuscular volume		32888494	GCST90002392	Vuckovic D	2020-09-01	British
rs2272676	chr4:102502169	rs230509	chr4:102557108	NFKB1	A/G	0.997842		-0.0184519	4e-15	A	Mean spheric corpuscular volume	mean corpuscular volume		32888494	GCST90002397	Vuckovic D	2020-09-01	British
rs2272676	chr4:102502169	rs230509	chr4:102557108	NFKB1	A/G	0.997842		-0.022663	7e-22	A	Mean reticulocyte volume	mean reticulocyte volume		32888494	GCST90002396	Vuckovic D	2020-09-01	British
rs2272676	chr4:102502169	rs230504	chr4:102560404	NFKB1	C/T	0.976628		1.03498	2e-09	C	Allergic disease (asthma, hay fever or eczema)	asthma, Eczema, allergic rhinitis		31361310	GCST009716	Johansson A	2019-07-30	European
rs2272676	chr4:102502169	rs230501	chr4:102570706	NFKB1	C/A	0.951175		-0.0205018	1e-10	C	Lymphocyte percentage of white cells	lymphocyte percentage of leukocytes		32888494	GCST90002389	Vuckovic D	2020-09-01	British
rs2272676	chr4:102502169	rs230501	chr4:102570706	NFKB1	C/A	0.951175		0.0285224	1e-14	C	Neutrophil percentage of white cells	neutrophil percentage of leukocytes		27863252	GCST004633	Astle WJ	2016-11-17	European
rs2272676	chr4:102502169	rs230503	chr4:102571512	NFKB1	A/G	0.997602		0.0138923	4e-09	A	Immature fraction of reticulocytes	reticulocyte measurement		32888494	GCST90002387	Vuckovic D	2020-09-01	British
rs2272676	chr4:102502169	rs230503	chr4:102571512	NFKB1	A/G	0.997602		0.0196634	6e-17	A	High light scatter reticulocyte percentage of red cells	reticulocyte measurement		32888494	GCST90002386	Vuckovic D	2020-09-01	British
rs2272676	chr4:102502169	rs230503	chr4:102571512	NFKB1	A/G	0.997602		0.0216143	4e-20	A	High light scatter reticulocyte count	reticulocyte count		32888494	GCST90002385	Vuckovic D	2020-09-01	British
rs2272676	chr4:102502169	rs230539	chr4:102574375	NFKB1	A/G	0.964821		0.0134424	7e-09	G	Mean corpuscular hemoglobin concentration	mean corpuscular hemoglobin concentration		32888494	GCST90002391	Vuckovic D	2020-09-01	British
rs2272676	chr4:102502169	rs230540	chr4:102575510	NFKB1	T/C	0.967274		1.24	2e-61	C	Membranous nephropathy	membranous glomerulonephritis		32231244	GCST010006	Xie J	2020-03-30	East Asian
rs2272676	chr4:102502169	rs230540	chr4:102575510	NFKB1	T/C	0.967274		1.25	3e-12	C	Membranous nephropathy	membranous glomerulonephritis		32231244	GCST010004	Xie J	2020-03-30	European, East Asian
rs2272676	chr4:102502169	rs230540	chr4:102575510	NFKB1	T/C	0.967274		0.0188897	7e-16	T	Reticulocyte fraction of red cells	reticulocyte measurement		32888494	GCST90002406	Vuckovic D	2020-09-01	British
rs2272676	chr4:102502169	rs230540	chr4:102575510	NFKB1	T/C	0.967274		0.0211058	2e-19	T	Reticulocyte count	reticulocyte count		32888494	GCST90002405	Vuckovic D	2020-09-01	British
rs2272676	chr4:102502169	rs230542	chr4:102577298	NFKB1	C/T	0.967274		0.013166	3e-10	C	Mean corpuscular hemoglobin concentration	mean corpuscular hemoglobin concentration		32888493	GCST90002328	Chen MH	2020-09-01	European
rs2272676	chr4:102502169	rs11097789	chr4:102581605	NFKB1	C/T	0.967273		-0.0224853	1e-09	C	Monocyte percentage of white cells	monocyte percentage of leukocytes		27863252	GCST004609	Astle WJ	2016-11-17	European
rs2272676	chr4:102502169	rs4648045	chr4:102587546	NFKB1	C/T	0.923385		0.034992	2e-21	C	Lymphocyte percentage of white cells	lymphocyte percentage of leukocytes		27863252	GCST004632	Astle WJ	2016-11-17	European
rs2272676	chr4:102502169	rs3774959	chr4:102589957	NFKB1	A/G	0.92324		1.118	4e-12	A	Ulcerative colitis	ulcerative colitis		23128233	GCST001728	Jostins L	2012-11-01	European
rs386480	chr6:31979060	rs622871	chr6:31910718	C2	G/A	0.857857		-0.0232703	1e-10	G	Itch intensity from mosquito bite adjusted by bite size	mosquito bite reaction itch intensity measurement, mosquito bite reaction size measurement		28199695	GCST004862	Jones AV	2017-04-01	European
rs386480	chr6:31979060	rs622871	chr6:31910718	C2	G/A	0.857857		-0.0303318	4e-09	G	Itch intensity from mosquito bite adjusted by bite size	mosquito bite reaction itch intensity measurement, mosquito bite reaction size measurement		28199695	GCST004862	Jones AV	2017-04-01	European
rs386480	chr6:31979060	rs630379	chr6:31954477	NELFE	C/A	0.965023		-0.0221378	2e-13	A	Waist-hip index	BMI-adjusted waist-hip ratio		34021172	GCST90020027	Christakoudi S	2021-05-21	British
rs386480	chr6:31979060	rs630379	chr6:31954477	NELFE	C/A	0.965023		-0.0231756	1e-14	A	Waist-to-hip ratio adjusted for BMI	BMI-adjusted waist-hip ratio		34021172	GCST90020025	Christakoudi S	2021-05-21	British
rs386480	chr6:31979060	rs630379	chr6:31954477	NELFE	C/A	0.965023		-0.0254771	5e-17	A	A body shape index	BMI-adjusted waist circumference		34021172	GCST90020024	Christakoudi S	2021-05-21	British
rs386480	chr6:31979060	rs630379	chr6:31954477	NELFE	C/A	0.965023		0.0325922	2e-23	A	Hip circumference adjusted for BMI	BMI-adjusted hip circumference		34021172	GCST012227	Christakoudi S	2021-05-21	British
rs386480	chr6:31979060	rs440454	chr6:31959565	SKIV2L	G/A	0.968418		-0.0210807	2e-10	A	A body shape index	BMI-adjusted waist circumference		34021172	GCST012231	Christakoudi S	2021-05-21	British
rs386480	chr6:31979060	rs440454	chr6:31959565	SKIV2L	G/A	0.968418		-0.2506	2e-26	A	Diastolic blood pressure	diastolic blood pressure		35762941	GCST90132904	Plotnikov D	2022-06-01	European
rs386480	chr6:31979060	rs419788	chr6:31961022	SKIV2L	C/T	0.968417		-0.0274934	1e-16	T	Waist-hip index	BMI-adjusted waist-hip ratio		34021172	GCST012228	Christakoudi S	2021-05-21	British
rs386480	chr6:31979060	rs419788	chr6:31961022	SKIV2L	C/T	0.968417		-0.0298384	3e-19	T	Waist-to-hip ratio adjusted for BMI	BMI-adjusted waist-hip ratio		34021172	GCST012230	Christakoudi S	2021-05-21	British
rs386480	chr6:31979060	rs410851	chr6:31968891	SKIV2L	C/T	0.989212		0.0169	1e-16	C	Mean arterial pressure	mean arterial pressure		34594039	GCST90018963	Sakaue S	2021-09-30	European, East Asian
rs386480	chr6:31979060	rs410851	chr6:31968891	SKIV2L	C/T	0.989212		0.02	3e-21	C	Diastolic blood pressure	diastolic blood pressure		34594039	GCST90018952	Sakaue S	2021-09-30	European, East Asian
rs386480	chr6:31979060	rs410851	chr6:31968891	SKIV2L	C/T	0.989212		-0.0206765	5e-12	T	Hip circumference adjusted for BMI	BMI-adjusted hip circumference		34021172	GCST90020028	Christakoudi S	2021-05-21	British
rs386480	chr6:31979060	rs389883	chr6:31979683	STK19	T/G	0.999448		.	1e-12	T	Broad depression or schizophrenia	unipolar depression, schizophrenia		30626913	GCST007257	Amare AT	2019-01-09	European, East Asian

## Sheet: Supplementary Data 9.
Supplementary Data 9. Genetic correlation between Urticaria L50 diagnosis from Iceland and 1,985 ICD10 diagnoses from the UK using LD score regression
	Urticaria L50
Secondary trait	rg	SE	P-value
C56	0.1089	0.3624	0.7639
C61	-0.2799	0.1089	0.0101
D25	0.0594	0.1231	0.6295
A04.5	0.1824	0.5232	0.7274
A04.7	0.5477	0.3458	0.1132
A04.8	0.1562	0.2961	0.5978
A04	0.3307	0.2572	0.1984
A07.1	-0.6123	0.6032	0.31
A08.0	1.0967	0.7561	0.1469
A08.1	1.0308	0.6646	0.1209
A08.2	0.9487	0.602	0.1151
A08.3	0.876	0.5139	0.0882
A08.4	0.8346	0.4611	0.0703
A08	0.9309	0.4882	0.0566
A09.0	0.8049	0.3725	0.0307
A09.9	0.4788	0.2074	0.021
A09	0.5085	0.186	0.0063
A15.5	1.369	2.0307	0.5002
A15	-1.0218	1.2112	0.3989
A16.2	0.5261	0.2061	0.0107
A16.4	1.6494	3.3658	0.6241
A16.7	0.0788	0.4943	0.8733
A16.9	-0.4182	0.5889	0.4775
A16	-0.3958	0.3561	0.2663
A36.0	0.291	0.3244	0.3697
A36.8	1.093	1.0322	0.2897
A36	0.5285	0.4788	0.2698
A37	-0.1624	0.6047	0.7883
A38	0.0965	0.3682	0.7933
A40	-0.0753	0.3732	0.8401
A41.0	0.8787	4.6866	0.8513
A41.1	0.6171	0.9754	0.527
A41.5	-0.3787	1.2869	0.7685
A41.9	-0.1692	0.3799	0.6561
A41	-0.0603	0.2901	0.8353
A42.8	-1.2485	5.8124	0.8299
A49.0	0.0034	0.5919	0.9954
A49	0.3574	0.5832	0.54
A69.1	0.2583	0.2813	0.3585
A80	-0.2911	0.2998	0.3315
A87.9	-0.1988	0.3825	0.6033
A87	-0.4274	0.5189	0.4102
B00.9	0.5128	0.3609	0.1553
B00	0.6593	0.4675	0.1584
B01.9	0.603	0.4286	0.1595
B01	0.4314	0.4036	0.2852
B02.9	0.7786	0.5027	0.1214
B02	0.9307	0.6793	0.1707
B06	-0.7423	1.3579	0.5846
B07	0.3369	0.2628	0.1999
B08.1	-0.182	0.2742	0.5068
B08.5	0.285	0.3162	0.3675
B15	-0.2599	0.7957	0.7439
B18.1	-0.6331	1.7841	0.7227
B18	0.4441	1.0361	0.6682
B20.4	0.634	0.2999	0.0345
B26	0.3283	0.347	0.3441
B27.9	0.2331	0.3051	0.4449
B27	0.1679	0.2934	0.5671
B34.8	0.7246	1.0592	0.4939
B34.9	0.383	0.2783	0.1688
B34	0.3968	0.2549	0.1196
B35.1	-0.0694	0.1654	0.6751
B35.3	-0.1041	0.3216	0.7461
B35.4	0.9833	0.6422	0.1257
B35.6	0.328	0.2447	0.18
B35.9	0.0488	0.4779	0.9187
B35	0.0755	0.1769	0.6696
B36.0	-0.5076	0.384	0.1863
B36	0.03	0.3667	0.9348
B37.0	0.3143	0.2726	0.2489
B37.8	0.3162	0.2995	0.2911
B37.9	0.7462	0.2959	0.0117
B37	0.8934	0.2709	0.001
B44	-0.046	0.4234	0.9135
B49	-0.0573	0.3528	0.8709
B54	-0.5973	0.877	0.4958
B80	0.4238	0.4796	0.3769
B85	0.8517	1.624	0.6
B95.4	-0.1609	0.8375	0.8477
B95.5	0.2373	2.6499	0.9286
B95.6	0.5852	0.3211	0.0684
B95	0.2925	0.2163	0.1763
B96.1	-0.0814	0.392	0.8356
B96.2	0.5105	0.269	0.0577
B96.8	0.7005	0.4506	0.12
B96	0.4635	0.2446	0.0581
B97.2	-0.0653	0.3997	0.8703
B97.7	0.1526	0.5909	0.7962
B97	0.404	0.3966	0.3084
B98.0	0.1117	0.4315	0.7958
B98	0.2409	1.0411	0.817
B99	-0.1892	0.4413	0.6681
C01	-0.4268	1.3468	0.7513
C02.9	0.1481	0.4336	0.7328
C02	0.0729	0.3284	0.8244
C15.5	-0.1889	0.2243	0.3997
C15.9	-0.3267	0.267	0.2211
C15	-0.2945	0.2615	0.2602
C18.0	0.1989	0.4535	0.6609
C18.2	-0.9737	1.3519	0.4714
C18.5	0.3216	0.5151	0.5324
C18.7	-0.4413	0.2277	0.0526
C18.9	-0.6302	1.0401	0.5446
C18	-0.2996	0.1728	0.083
C19	-0.4067	0.3239	0.2092
C20	-0.2588	0.22	0.2394
C21.0	0.2489	0.3898	0.5231
C21	0.0709	0.4713	0.8805
C22.0	-0.4595	0.506	0.3638
C22.9	-0.1367	0.5294	0.7963
C22	-0.5149	0.9356	0.5821
C23	-0.7714	0.6343	0.224
C25.0	2.0862	11.3856	0.8546
C25.2	-0.2139	0.5726	0.7088
C26.0	0.5755	0.499	0.2488
C26	0.339	0.3749	0.3659
C34.1	0.0304	0.2344	0.8968
C34.2	-0.0133	0.7541	0.9859
C34.9	-0.2293	0.1974	0.2454
C34	-0.1954	0.1872	0.2967
C41	-0.2582	1.3519	0.8485
C43.3	0.6847	0.6241	0.2726
C43.5	-0.2482	0.2415	0.3041
C43.6	-0.2837	0.2551	0.2661
C43.7	-0.0285	0.3752	0.9394
C43	-0.2716	0.1608	0.0911
C44.0	0.2792	0.3826	0.4656
C44.1	-0.5268	0.249	0.0344
C44.2	-0.3857	0.3037	0.204
C44.3	-0.0366	0.1032	0.7224
C44.4	-0.1543	0.1766	0.3823
C44.5	0.0199	0.1401	0.8868
C44.6	0.0368	0.1742	0.8327
C44.7	-0.1113	0.174	0.5226
C44.9	-0.1726	0.1074	0.1082
C44	-0.1444	0.0888	0.1038
C45.0	-0.5293	0.3892	0.1739
C45.9	-0.3036	0.5384	0.5729
C45	-0.3925	0.3614	0.2775
C50.0	-0.7217	0.5097	0.1568
C50.2	-0.207	0.2283	0.3645
C50.3	0.2425	0.2612	0.3532
C50.4	-0.1574	0.2098	0.4532
C50.9	-0.0639	0.1138	0.5745
C50	0.0019	0.0998	0.985
C53.9	-0.4734	0.4299	0.2708
C53	-0.3656	0.3453	0.2898
C54.1	-0.1008	0.2426	0.6778
C54	-0.1077	0.2543	0.672
C56	0.3163	0.2824	0.2628
C61	-0.2719	0.1067	0.0109
C62.9	-0.0105	0.1922	0.9566
C62	-0.0212	0.1909	0.9117
C64	0.3955	0.2757	0.1514
C67.4	-0.0844	1.1987	0.9439
C67.9	-0.123	0.1992	0.5371
C67	-0.1095	0.1893	0.5628
C71.3	1.0158	0.7428	0.1715
C71.9	0.2201	0.3772	0.5596
C71	0.4305	0.4906	0.3802
C73	0.0202	0.3098	0.948
C75	0.5294	0.5416	0.3284
C77.0	-0.119	0.4035	0.7681
C77.1	-0.3697	0.3683	0.3155
C77.3	-0.2109	0.2725	0.439
C77.4	-0.5185	1.1021	0.638
C77.9	-0.2329	0.54	0.6663
C77	-0.7148	0.3653	0.0503
C78.5	0.0644	0.3834	0.8666
C78.6	-0.3143	0.4341	0.4691
C78.7	-1.2549	1.3134	0.3394
C78.8	-0.1973	0.6947	0.7764
C78	-0.5017	0.5639	0.3736
C79.1	0.0671	0.3321	0.84
C79.5	-0.1542	0.2468	0.532
C79.7	-0.235	0.2836	0.4073
C79.8	-0.441	0.6315	0.4849
C79.9	-0.5021	0.3267	0.1243
C79	-0.5713	0.2597	0.0278
C81.1	0.3672	0.9672	0.7042
C82.9	0.2788	0.9219	0.7624
C83.3	-0.505	0.3634	0.1645
C83	-0.6281	0.3581	0.0794
C85.1	-0.3421	0.6582	0.6032
C85.7	-0.606	0.4907	0.2168
C85.9	-0.3664	0.2393	0.1258
C85	-0.2687	0.2443	0.2715
C90.0	0.4814	0.9893	0.6266
C90	0.274	0.8257	0.7401
C91.1	-0.1279	0.2277	0.5744
C91	-0.1531	0.2493	0.5392
C92	0.4968	0.5372	0.3551
C97	0.1116	0.5521	0.8398
D01.2	0.4425	0.5742	0.441
D01	0.6351	0.766	0.4071
D03.3	0.2005	0.2217	0.3658
D03.5	0.0306	0.3958	0.9385
D03.6	-0.787	0.9653	0.4149
D03.7	-0.4729	0.5933	0.4254
D03.9	0.3403	0.9327	0.7152
D03	-0.2535	0.1855	0.1717
D04.3	-0.6462	0.4393	0.1413
D04.5	-0.0973	0.4083	0.8117
D04.7	0.2743	0.321	0.3928
D04.8	0.6846	0.5216	0.1894
D04.9	0.3694	0.3767	0.3267
D04	-0.0978	0.2011	0.6268
D05.1	0.2393	0.2707	0.3766
D05.7	0.2184	0.3312	0.5097
D05	0.1404	0.2336	0.5477
D06.9	0.4315	0.2666	0.1056
D06	0.4069	0.2709	0.1331
D07.1	-0.5825	0.8243	0.4798
D07.5	0.2137	0.3071	0.4866
D07	0.1041	0.2482	0.675
D09.0	-0.033	0.2192	0.8803
D09	0.0399	0.2265	0.8601
D10	-0.6101	0.7185	0.3958
D12.0	-0.1088	0.2283	0.6337
D12.2	0.0552	0.1757	0.7533
D12.3	0.0061	0.1396	0.9651
D12.4	-0.1086	0.1846	0.5565
D12.5	0.1708	0.1539	0.2672
D12.6	-0.1878	0.2839	0.5082
D12.7	0.1112	0.4683	0.8124
D12.8	-0.1339	0.2024	0.5084
D12	-0.0632	0.1134	0.5773
D13.1	-0.221	0.6266	0.7244
D17.0	-1.5798	2.6614	0.5528
D17.1	-0.4284	0.4233	0.3115
D17.2	-0.2679	0.31	0.3874
D17.3	0.2181	0.2939	0.458
D17.5	0.1956	0.3951	0.6206
D17.6	0.4676	0.2508	0.0622
D17.7	0.0889	0.4488	0.843
D17.9	0.0468	0.4309	0.9136
D17	-0.1448	0.1815	0.4248
D18.0	0.2665	0.3231	0.4094
D18	0.2088	0.3672	0.5695
D21.9	0.1547	0.4093	0.7055
D21	-0.0377	1.0689	0.9719
D22.3	-0.1248	0.4043	0.7576
D22.5	-0.261	0.3184	0.4123
D22.6	-0.2973	0.7321	0.6847
D22.7	-0.4265	0.3987	0.2847
D22.9	-0.2278	0.2621	0.3849
D22	-0.2792	0.1911	0.1441
D23.1	-0.2232	0.3385	0.5097
D23.6	-0.3543	0.4719	0.4527
D23.7	-0.2435	0.2872	0.3966
D23	0.082	0.2134	0.7009
D24	0.2087	0.1937	0.2813
D25.0	0.5198	0.3553	0.1434
D25.1	0.1362	0.411	0.7405
D25.2	0.7172	0.5949	0.228
D25.9	-0.0054	0.1526	0.972
D25	0.0632	0.1224	0.6054
D27	-0.0881	0.2387	0.7121
D29.1	0.5973	0.2574	0.0203
D29	0.7018	0.2833	0.0133
D30.3	0.7607	0.9468	0.4217
D31.3	0.0849	0.4113	0.8364
D31	0.0077	0.3237	0.9811
D32.0	0.2311	0.4845	0.6333
D32.9	0.4725	0.5007	0.3453
D32	0.2769	0.4901	0.5721
D35.0	-0.0283	0.4578	0.9507
D35.1	-0.4073	0.3414	0.2328
D35.2	-0.3605	0.7682	0.6389
D35	-0.5286	0.4392	0.2288
D36.7	-0.182	0.3063	0.5523
D36	-0.0948	0.3406	0.7808
D37.5	0.0174	0.3145	0.9559
D37.7	0.1149	0.2931	0.6949
D37	0.2911	0.3298	0.3774
D41.0	1.0568	0.5611	0.0597
D41.4	-0.7687	0.6946	0.2684
D41	-0.0671	0.5104	0.8954
D43	-0.2798	0.4785	0.5587
D45	0.1796	0.3145	0.568
D47.2	0.2217	0.4662	0.6344
D47.3	0.5202	0.3124	0.0959
D47	0.3752	0.2904	0.1963
D48.1	-0.2039	0.3347	0.5424
D48	-0.5045	0.3133	0.1074
D50.0	0.7953	0.803	0.322
D50.8	0.1426	0.3854	0.7114
D50.9	0.3205	0.1684	0.0569
D50	0.2572	0.1499	0.0863
D51.0	0.3596	0.2651	0.175
D51.9	0.3899	0.636	0.5399
D51	0.3788	0.2039	0.0632
D52.9	-0.1914	0.4539	0.6732
D52	-0.294	0.5357	0.583
D58	-0.0381	0.4122	0.9263
D59	-0.1	0.5097	0.8445
D63.0	-0.6334	0.9979	0.5256
D63.8	1.0477	1.3056	0.4223
D63	0.3583	1.1003	0.7447
D64.9	0.5232	0.2152	0.015
D64	0.5608	0.2256	0.0129
D68.5	-0.0157	0.3129	0.9601
D68	0.3468	0.2157	0.1079
D69.2	1.2094	5.7186	0.8325
D69.3	0.4038	0.4389	0.3575
D70	-0.3132	0.3753	0.404
D73.0	0.6584	0.6631	0.3207
D73	0.3091	1.454	0.8316
D75.1	0.4214	0.3956	0.2868
D75.8	0.1545	0.3839	0.6874
D75	0.7534	1.108	0.4965
D76	0.1559	0.4558	0.7324
D86.0	0.7663	0.9783	0.4334
D86.9	0.3116	0.2742	0.2557
D86	0.2484	0.213	0.2435
E03.2	0.6743	0.3704	0.0687
E03.3	0.6295	0.377	0.0949
E03.4	0.5821	0.3549	0.101
E03.8	0.5461	0.6342	0.3892
E03.9	0.2459	0.0881	0.0052
E03	0.1997	0.0844	0.018
E04.1	-0.3015	0.3876	0.4367
E04.2	0.0331	0.1533	0.8288
E04.9	-0.0445	0.2771	0.8724
E04	-0.0688	0.1399	0.6232
E05.0	0.319	0.3412	0.3499
E05.2	0.8159	0.831	0.3262
E05.9	0.198	0.1916	0.3013
E05	0.3532	0.1588	0.0262
E06.3	0.1765	0.2704	0.5139
E06	0.1198	0.3133	0.7022
E07.9	0.4466	0.3974	0.2611
E07	0.0676	1.068	0.9495
E10.4	1.0834	1.008	0.2825
E10.9	0.5713	0.2672	0.0325
E10	0.5584	0.2571	0.0299
E11.2	0.5477	0.6084	0.368
E11.3	0.0084	0.1629	0.9589
E11.4	0.4467	0.2883	0.1212
E11.5	0.1943	0.436	0.656
E11.6	0.108	0.3069	0.725
E11.9	0.1269	0.0774	0.1013
E11	0.1298	0.0737	0.0781
E14.3	-0.2389	0.3721	0.5209
E14.9	0.1009	0.1508	0.5031
E14	0.1551	0.0876	0.0765
E16.1	0.3143	0.44	0.475
E16.2	0.5829	0.2554	0.0225
E16.8	-0.1661	0.8063	0.8368
E16	0.6156	0.2948	0.0367
E21.0	-0.1615	0.287	0.5737
E21	0.0147	0.2746	0.9572
E23.0	0.3579	0.4691	0.4455
E23.6	0.4132	0.2473	0.0948
E23	0.5805	1.4004	0.6785
E27.2	0.3299	0.5205	0.5262
E27	0.3875	0.6542	0.5536
E28.2	-0.0628	0.2712	0.8169
E28.3	-0.0721	0.4084	0.8599
E28.8	0.7813	0.9398	0.4058
E28	0.0396	0.2637	0.8807
E53.8	0.1026	0.2173	0.6367
E53	0.225	0.2295	0.3268
E55.9	-0.1062	0.5771	0.854
E55	-0.1041	0.6047	0.8633
E56	-0.5285	0.6516	0.4173
E66.8	0.0412	0.1256	0.7427
E66.9	0.256	0.0888	0.0039
E66	0.2316	0.0849	0.0064
E78.0	0.1013	0.095	0.2864
E78.1	0.2114	0.4831	0.6616
E78.2	0.5695	0.3787	0.1326
E78.5	0.0524	0.1364	0.701
E78.9	0.1052	0.2873	0.7142
E78	0.1021	0.0844	0.2261
E79.0	1.1321	1.8964	0.5505
E79	1.1614	2.3094	0.615
E80.4	0.1221	0.625	0.8452
E80	0.1176	0.4886	0.8098
E83.1	0.1899	0.2956	0.5206
E83.3	0.0257	0.4546	0.9548
E83.4	0.336	0.632	0.5949
E83	0.0959	0.3303	0.7716
E86	0.1627	0.3158	0.6065
E87.1	0.2391	0.1997	0.2312
E87.6	0.6808	0.5244	0.1942
E87.7	0.1025	0.2555	0.6883
E87	0.4231	0.2087	0.0427
E88.0	0.3906	0.5124	0.4458
E89.0	-0.1852	0.3405	0.5865
E89	-0.3382	0.3516	0.336
F00.9	-0.8198	2.2979	0.7213
F00	-0.4697	0.7735	0.5437
F01	0.0121	0.5052	0.9809
F02.8	-0.0783	0.5902	0.8945
F03	0.7626	1.022	0.4556
F05.8	0.4787	0.6475	0.4597
F05.9	0.6719	0.4386	0.1256
F06.7	-0.387	0.3018	0.1998
F06	-0.5103	0.3918	0.1928
F10.0	0.2783	0.2226	0.2111
F10.1	0.1427	0.1638	0.3836
F10.2	0.2567	0.1945	0.1869
F10.3	0.213	0.3616	0.5558
F10.4	0.8642	1.132	0.4452
F10	0.2231	0.126	0.0765
F11	0.5262	0.8548	0.5382
F17.1	0.1663	0.1065	0.1184
F17.2	0.2043	0.1227	0.0958
F17	0.2308	0.1044	0.027
F20.0	0.2608	0.2689	0.3321
F20.9	-0.0516	0.282	0.8548
F20	-0.1457	0.3096	0.6378
F23.9	0.0325	0.4065	0.9363
F23	0.2377	0.3556	0.5038
F30	0.1483	0.314	0.6367
F31.0	0.1309	0.273	0.6316
F31.1	0.3889	0.3883	0.3166
F31.9	0.4235	0.263	0.1074
F31	0.3938	0.2083	0.0586
F32.0	0.0477	0.2885	0.8687
F32.2	-0.2509	0.8862	0.7771
F32.3	0.2835	0.5635	0.615
F32.9	0.1834	0.1166	0.1159
F32	0.1706	0.1029	0.0971
F33.2	-0.0927	0.2749	0.7359
F33.3	-0.228	0.5748	0.6916
F33.9	0.6811	0.9528	0.4747
F33	0.1097	0.2108	0.6029
F34.1	-0.1733	0.3487	0.6192
F34.9	0.017	0.3078	0.9559
F34	-0.1067	0.2427	0.6601
F39	-0.3408	0.4594	0.4582
F40.2	0.4425	0.3187	0.1649
F40	0.3865	0.2771	0.1631
F41.0	0.0284	0.3794	0.9403
F41.1	0.5961	0.3261	0.0675
F41.2	0.418	0.1904	0.0281
F41.9	0.2771	0.1499	0.0645
F41	0.3578	0.1454	0.0139
F42.9	0.2044	0.3068	0.5051
F42	0.7253	0.7096	0.3067
F43.0	0.9877	0.6006	0.1001
F43.1	-0.0946	0.3844	0.8056
F43.2	0.4222	0.2281	0.0642
F43	0.4864	0.1974	0.0138
F44	0.0064	0.455	0.9888
F45.3	0.9055	0.6927	0.1911
F45.8	-0.2223	0.5146	0.6657
F45	0.1952	0.3367	0.5621
F52.2	-0.0407	0.5479	0.9408
F52	0.2219	0.4672	0.6348
F53	0.4796	0.4328	0.2678
F60.3	-0.4013	1.0898	0.7127
F60	-0.0385	0.5658	0.9457
F66.9	0.1409	0.4701	0.7644
F66	0.0144	0.4006	0.9714
F91	1.4763	2.3917	0.5371
F99	-0.1628	0.6359	0.798
G04	-0.4301	0.4795	0.3698
G11.9	1.0011	3.3441	0.7647
G11	0.495	0.6085	0.416
G12	-0.0062	0.5404	0.9908
G23.1	0.0488	0.2805	0.8619
G24.3	-0.44	1.0651	0.6795
G25.0	0.201	0.1855	0.2787
G25.2	0.1057	0.5846	0.8564
G25.8	0.203	0.2079	0.3288
G25	0.1769	0.1975	0.3703
G31.8	0.3441	0.6464	0.5945
G31	0.6259	0.5307	0.2382
G35	1.2171	0.5181	0.0188
G40.2	0.1818	0.5728	0.7509
G40.3	-0.0112	0.2951	0.9696
G40.9	0.3308	0.2483	0.1829
G40	0.3444	0.221	0.1192
G41.9	0.3746	0.7975	0.6386
G41	0.5197	0.807	0.5196
G43.1	0.2936	0.3282	0.3709
G43.9	0.2709	0.1269	0.0328
G43	0.2378	0.1815	0.19
G43	0.2327	0.0964	0.0158
G44.0	0.4191	0.281	0.1358
G44.2	0.531	0.7506	0.4793
G44	0.6334	0.2825	0.025
G45.4	0.2447	0.2982	0.412
G45.9	0.148	0.4325	0.7322
G45	0.2914	0.2416	0.2278
G47.0	0.985	0.7053	0.1625
G47.3	0.0932	0.1223	0.446
G47.9	-0.117	0.2583	0.6506
G47	0.1914	0.1255	0.1272
G50.0	0.3888	0.2992	0.1938
G50.1	0.2457	0.4779	0.6073
G50	0.4864	0.3159	0.1236
G51.0	-0.3388	0.2129	0.1115
G51	-0.3157	0.2263	0.1631
G55.0	0.6357	2.513	0.8003
G55.1	0.3072	0.172	0.0741
G55.2	0.2207	0.6129	0.7188
G55	0.2834	0.1523	0.0628
G56.0	0.291	0.0985	0.0031
G56.2	0.4323	0.267	0.1054
G56	0.2884	0.1004	0.0041
G57.6	1.078	0.6178	0.081
G57	0.7282	0.3111	0.0193
G62.9	0.5077	0.3942	0.1978
G62	0.4236	0.3148	0.1784
G63.2	0.7386	0.3317	0.0259
G63	0.7246	0.3194	0.0233
G64	0.0161	0.3574	0.9641
G70.0	-0.3529	1.4786	0.8114
G71.0	-0.8064	1.0914	0.46
G72	0.5337	0.735	0.4678
G81.9	-0.1018	0.2442	0.6767
G81	-0.1009	0.2487	0.6851
G82.2	0.631	0.721	0.3815
G82	0.6221	0.5832	0.2861
G83.1	0.8876	0.6399	0.1654
G83.4	0.0452	0.3398	0.8942
G83.8	0.0295	0.4216	0.9442
G83	0.1335	0.3885	0.7312
G91.2	-0.3021	0.7954	0.7041
G91.9	-0.6983	0.9258	0.4507
G91	-0.3704	0.4961	0.4552
G93.3	0.1759	0.2951	0.5511
G93.4	0.9743	0.7676	0.2043
G93.8	-0.2568	0.8621	0.7658
G93.9	0.0809	0.4896	0.8687
G93	0.0652	0.4121	0.8744
G95.1	0.1192	0.347	0.7313
G95.2	0.3758	0.5059	0.4576
G95.8	0.8553	1.2858	0.5059
G95	0.4913	0.3647	0.178
G99.2	0.2636	0.2554	0.302
G99	0.3768	0.2578	0.1439
H00.0	0.6393	0.3193	0.0452
H00.1	0.3696	0.2374	0.1195
H00	0.3465	0.1905	0.0689
H01.0	0.3638	0.4484	0.4171
H01	0.3338	0.2885	0.2472
H02.0	0.2047	0.2173	0.3461
H02.1	0.2415	0.26	0.3531
H02.3	0.0953	0.2472	0.7
H02.4	0.0271	0.1927	0.8883
H02.6	0.5004	0.3178	0.1154
H02.8	0.0933	0.2758	0.7352
H02.9	-0.3563	1.0641	0.7378
H02	0.2114	0.1952	0.2788
H04.1	0.3013	0.2399	0.2091
H04.2	0.199	0.4671	0.67
H04.3	1.7496	2.996	0.5592
H04.5	0.0628	0.3312	0.8495
H04	0.2622	0.2394	0.2736
H05.0	0.8868	0.7481	0.2359
H05.2	-0.7756	0.8057	0.3357
H05	-0.7215	1.1837	0.5422
H10.0	0.0492	0.2786	0.8599
H10.1	0.1188	0.5153	0.8177
H10.2	-0.2549	0.2761	0.3558
H10.3	0.1308	0.2028	0.5191
H10.4	0.7959	0.8419	0.3444
H10.9	0.4618	0.4544	0.3095
H10	0.2672	0.1676	0.1109
H11.1	1.1015	1.1267	0.3282
H11.3	-0.1277	0.1532	0.4046
H11.4	0.114	0.3974	0.7741
H11	-0.1103	0.1551	0.4768
H16.0	0.2446	0.6115	0.6891
H18.8	0.6621	0.5018	0.187
H18	-0.1394	0.3815	0.7149
H20.0	0.1784	0.5609	0.7504
H21	0.1467	0.4536	0.7463
H25.0	0.0245	0.2521	0.9225
H25.1	-0.054	0.1527	0.7238
H25.8	-0.2447	0.2407	0.3093
H25	-0.0569	0.1339	0.6708
H26.2	-0.2961	0.3094	0.3386
H26.4	0.1145	0.2172	0.598
H26.8	0.1275	0.2409	0.5966
H26.9	0.1007	0.1228	0.4122
H26	0.0997	0.1137	0.381
H33.0	0.1555	0.17	0.3603
H33.2	0.1107	0.2104	0.5988
H33.3	0.0751	0.261	0.7734
H33.5	0.6407	0.9047	0.4789
H33	0.1312	0.1335	0.3258
H34.8	-0.1133	0.2609	0.6641
H34	-0.2162	0.3392	0.5239
H35.0	0.0425	0.3062	0.8896
H35.3	0.2243	0.2172	0.3019
H35	0.2279	0.2369	0.336
H36.0	0.0175	0.1784	0.9218
H36	0.075	0.1667	0.6527
H40.0	0.1284	0.1549	0.4071
H40.1	-0.0496	0.1435	0.7297
H40.2	0.219	0.2352	0.3518
H40.5	-0.0418	0.3321	0.8999
H40.8	0.3741	0.6375	0.5574
H40.9	-0.0966	0.1189	0.4168
H40	-0.0441	0.0966	0.6478
H43.1	-0.2141	0.4885	0.6612
H43.3	0.1913	0.322	0.5525
H43.8	0.0472	0.2041	0.8169
H43	0.116	0.1724	0.5012
H44.2	-0.2588	1.5491	0.8673
H44.5	0.0909	0.2796	0.745
H47	0.5056	0.514	0.3253
H50.0	0.0656	0.3336	0.8441
H50.1	0.3915	0.49	0.4243
H50	0.3358	0.2904	0.2474
H52.0	0.307	0.4912	0.5319
H52.1	-0.1547	0.1476	0.2946
H52.2	-0.047	0.7961	0.953
H52.3	-0.0887	0.479	0.8531
H52	-0.097	0.1842	0.5985
H53.0	0.3231	0.3417	0.3444
H53.2	0.1182	0.2734	0.6655
H53	1.1907	0.6454	0.0651
H54.9	0.5335	0.375	0.1549
H54	0.4736	0.4631	0.3065
H57.1	1.0427	0.745	0.1617
H59.8	-1.0925	1.5891	0.4918
H59	-0.724	0.6171	0.2407
H60.0	0.7296	0.35	0.0371
H60.1	0.3536	0.3053	0.2467
H60.3	0.091	0.205	0.6572
H60.8	0.1367	0.2737	0.6174
H60.9	0.3311	0.1974	0.0934
H60	0.2341	0.1599	0.1431
H61.0	0.3898	1.5019	0.7952
H61.1	0.089	0.388	0.8187
H61.2	0.2632	0.1474	0.0742
H61	0.261	0.1494	0.0807
H65.0	0.1831	0.4	0.6471
H65.1	0.5093	0.5285	0.3352
H65.3	0.2041	0.4213	0.628
H65	0.5056	0.2866	0.0777
H66.0	0.2126	0.3334	0.5238
H66.3	0.4044	0.6082	0.5061
H66.4	0.0105	0.416	0.9799
H66.9	0.9136	0.616	0.1381
H66	0.5551	0.3486	0.1113
H70.9	-0.024	0.5256	0.9636
H71	0.1411	0.3166	0.6558
H72.0	0.0645	0.3722	0.8625
H72.9	0.438	0.4162	0.2926
H72	0.3288	0.2564	0.1997
H73.8	-0.0412	0.2116	0.8457
H73	-0.1285	0.1824	0.4811
H74.0	0.2157	0.54	0.6896
H74	0.1313	0.3256	0.6867
H80.9	-0.0868	0.1828	0.6348
H80	-0.0975	0.18	0.588
H81.0	0.1599	0.2829	0.5719
H81.1	0.1721	0.1432	0.2296
H81.2	0.1791	0.2565	0.4851
H81.3	0.4626	0.3072	0.1322
H81.4	1.236	0.9259	0.1819
H81	0.2132	0.1459	0.1441
H83.0	0.6441	0.3226	0.0459
H83	0.6399	0.3089	0.0383
H90.1	0.6287	1.5842	0.6915
H90.2	0.4744	0.3581	0.1853
H90.3	0.2734	0.3236	0.3982
H90.5	0.1603	0.3009	0.5943
H90	0.1529	0.2122	0.4711
H91.9	0.1285	0.1747	0.462
H91	0.0983	0.1659	0.5536
H92.0	0.4054	0.2532	0.1094
H92	0.3601	0.2513	0.1519
H93.1	0.2706	0.1591	0.089
H93	0.3689	0.1567	0.0185
I050	0.1435	0.4319	0.7397
I07	0.8046	1.6286	0.6213
I08.0	0.1224	0.2795	0.6614
I08.2	-0.302	0.6399	0.6369
I08.3	-0.1652	0.2963	0.5771
I08.8	0.1024	0.3454	0.767
I08	-0.0191	0.237	0.9356
I10	0.1636	0.0749	0.029
I11.0	0.4696	0.359	0.1909
I12.0	-0.1582	0.2668	0.5532
I12	-0.1654	0.244	0.4978
I13.0	1.2852	1.4987	0.3912
I13.2	0.7218	0.4467	0.1062
I15	0.6964	0.8213	0.3965
I20.0	0.2276	0.1273	0.0737
I20.8	0.0568	0.2532	0.8226
I20.9	0.3	0.1115	0.0072
I20	0.291	0.1024	0.0045
I21.0	-0.1886	0.1872	0.3137
I21.1	0.3964	0.2061	0.0545
I21.2	0.3427	0.4412	0.4374
I21.3	0.6141	1.1408	0.5904
I21.4	0.3398	0.1776	0.0557
I21.9	0.1503	0.1403	0.2841
I21	0.308	0.1141	0.007
I22	0.4609	0.4119	0.2631
I24.8	0.0018	0.363	0.996
I24.9	0.2213	0.279	0.4277
I24	0.2084	0.2397	0.3846
I25.0	0.498	0.756	0.5101
I25.1	0.2391	0.0968	0.0136
I25.2	0.3553	0.117	0.0024
I25.5	0.634	0.2577	0.0139
I25.8	0.3521	0.1322	0.0077
I25.9	0.3119	0.1072	0.0036
I25	0.3004	0.1028	0.0035
I26.9	-0.0078	0.1458	0.9575
I26	0.0539	0.1419	0.7043
I27.0	0.1702	0.1448	0.2399
I27.2	0.0281	0.2727	0.918
I27.9	0.3261	0.3843	0.3962
I27	0.1531	0.2569	0.5512
I28	-0.365	0.5706	0.5224
I30.9	0.022	0.6127	0.9714
I30	-0.0646	0.3778	0.8643
I31.9	0.352	0.4294	0.4124
I31	0.3193	0.3853	0.4072
I33.0	-0.3683	0.4889	0.4512
I33	-0.1778	0.4809	0.7117
I34.0	0.058	0.2325	0.8029
I34.1	-0.1006	0.1901	0.5968
I34	0.018	0.2106	0.9317
I35.0	0.1045	0.2579	0.6854
I35.1	0.1403	0.3234	0.6645
I35.2	0.2549	0.4527	0.5734
I35.8	0.3184	0.9303	0.7322
I35.9	-0.3114	0.5579	0.5768
I35	0.0928	0.157	0.5544
I38	0.3167	0.6011	0.5983
I42.0	-0.3372	0.2245	0.1331
I42.1	0.1044	0.4457	0.8148
I42.2	0.3136	0.3542	0.3759
I42.6	0.3181	0.5227	0.5428
I42.9	-0.0902	0.3704	0.8077
I42	-0.1283	0.2602	0.6219
I44.0	0.1264	0.1994	0.5262
I44.1	0.0112	0.3575	0.975
I44.2	-0.6307	0.3846	0.101
I44.4	0.7	1.3673	0.6087
I44.6	0.1241	0.3443	0.7184
I44.7	0.3917	0.2472	0.113
I44	-0.0197	0.1647	0.9047
I45.1	-0.0526	0.2457	0.8305
I45.6	-0.0095	0.3838	0.9803
I45.8	0.0377	0.4465	0.9327
I45.9	0.3866	0.9733	0.6913
I45	0.002	0.2315	0.9932
I46.0	0.4937	1.8773	0.7926
I46.9	0.6837	0.6571	0.2982
I46	0.3588	0.4318	0.4059
I47.1	0.0891	0.2006	0.6567
I47.2	0.2309	0.2454	0.3469
I47	0.079	0.1861	0.6711
I48.0	0.0509	0.105	0.6277
I48.1	0.0922	0.1158	0.426
I48.2	0.0988	0.1145	0.3884
I48.3	-0.7458	1.034	0.4707
I48.4	-0.3103	0.3683	0.3995
I48.9	-0.0007	0.0826	0.9937
I48	-0.0134	0.0735	0.8556
I49.3	0.0104	0.2999	0.9724
I49.4	-0.0006	0.383	0.9987
I49.5	0.3806	0.6411	0.5528
I49.9	-0.4429	0.5202	0.3946
I49	-0.0128	0.1757	0.9421
I50.0	0.0738	0.1515	0.6263
I50.1	0.4502	0.172	0.0088
I50.9	0.2679	0.1714	0.1179
I50	0.0496	0.1276	0.6974
I51.3	-0.2251	0.6476	0.7281
I51.7	0.4392	0.2413	0.0687
I51.8	0.2727	0.187	0.1448
I51.9	0.5796	0.9529	0.543
I51	0.2919	0.1672	0.0808
I60.2	-0.0124	0.7548	0.9868
I60	-0.0875	0.3413	0.7976
I61.0	0.8202	0.7799	0.293
I61	-0.1105	0.2997	0.7123
I63.3	0.5822	0.8758	0.5062
I63.9	0.057	0.4613	0.9016
I63	0.0276	0.2354	0.9065
I64	-0.1423	0.1916	0.4576
I65.2	-0.0088	0.233	0.9698
I65	-0.0088	0.2447	0.9713
I67.1	0.1986	0.3385	0.5574
I67.6	-0.0895	0.3224	0.7814
I67.8	-0.4942	0.3364	0.1418
I67.9	0.0328	0.3147	0.9171
I67	-0.1421	0.1959	0.468
I69.3	0.7831	2.2555	0.7284
I69.4	-0.4657	0.2972	0.1171
I69.8	-0.0089	0.6197	0.9885
I69	-0.535	0.356	0.1329
I70.0	0.5193	0.7244	0.4735
I70.1	0.5759	1.0019	0.5654
I70.2	0.2749	0.2513	0.274
I70.9	0.319	0.8347	0.7023
I70	0.3481	0.2387	0.1447
I71.0	0.9384	0.7631	0.2188
I71.2	0.0995	0.2515	0.6924
I71.4	0.0371	0.2004	0.8531
I71.9	-0.1212	0.3618	0.7376
I71	0.0818	0.176	0.642
I72.4	0.7043	0.9496	0.4583
I72	0.0334	0.2902	0.9083
I74.3	0.2336	0.2863	0.4145
I74	0.2114	0.2919	0.4689
I77.1	0.7906	0.3427	0.0211
I77	0.7057	0.3525	0.0453
I78.1	0.3912	0.4273	0.3598
I80.0	0.5144	0.2358	0.0291
I80.2	-0.1121	0.1492	0.4527
I80.3	-0.0079	0.494	0.9872
I80.9	0.148	0.2177	0.4964
I80	0.0245	0.1078	0.82
I82.1	-0.0417	0.3271	0.8985
I82.9	0.5546	0.5205	0.2866
I82	0.2799	0.3337	0.4016
I83.0	0.4557	0.2974	0.1254
I83.1	-0.0124	0.1979	0.9501
I83.2	0.0247	0.3068	0.9358
I83.9	0.2185	0.1041	0.0358
I83	0.2135	0.1049	0.0419
I84.1	0.3703	0.3101	0.2324
I84.2	0.0113	0.2611	0.9655
I84.6	0.0756	0.1843	0.6817
I84.8	-0.1001	0.2691	0.7097
I84.9	0.2613	0.1592	0.1007
I84	0.2179	0.119	0.0671
I85.9	0.2521	0.476	0.5963
I85	0.1891	0.3737	0.6129
I86.1	-0.0473	0.3926	0.9042
I86.2	0.4668	0.9201	0.6119
I86.8	-0.9442	1.1973	0.4303
I86	-0.1143	0.3195	0.7206
I87.0	-0.3414	0.4204	0.4166
I87.2	-0.1949	0.1953	0.3183
I87	0.2197	0.3306	0.5063
I89.0	-0.387	0.4271	0.3649
I89	-0.2426	0.2699	0.3688
I95.1	0.4901	0.2022	0.0154
I95.8	0.4006	1.0853	0.712
I95.9	0.013	0.3188	0.9674
I95	0.2254	0.183	0.218
I97.1	0.5571	0.356	0.1176
I97.8	0.6715	0.4173	0.1076
I98.2	0.1463	0.5685	0.7969
I98	0.1416	0.4377	0.7463
J01.0	0.1562	0.2619	0.5509
J01.1	0.395	0.4106	0.336
J01.9	0.4342	0.1804	0.0161
J01	0.437	0.1618	0.0069
J02.0	0.1618	0.3026	0.5928
J02.8	0.0444	0.3614	0.9022
J02.9	0.5152	0.267	0.0537
J02	0.4194	0.2435	0.085
J03.9	0.5639	0.3827	0.1406
J03	0.5153	0.2544	0.0428
J04.2	0.7225	0.4587	0.1152
J04	1.229	0.8876	0.1662
J05.0	0.8311	1.9464	0.6694
J06.9	0.5409	0.184	0.0033
J06	0.5451	0.184	0.0031
J10.1	0.2288	0.6118	0.7084
J10	-0.1333	0.5216	0.7983
J11.0	-0.297	0.6159	0.6296
J11.1	0.6839	0.2822	0.0154
J11	0.6598	0.3036	0.0298
J12.8	-0.3246	0.4481	0.4689
J12	-0.5289	0.7192	0.4621
J13	0.3721	1.5806	0.8139
J15	0.3263	0.5814	0.5746
J18.1	0.3974	0.1986	0.0454
J18.9	0.1895	0.2329	0.4159
J18	0.1952	0.1657	0.2387
J20.9	1.14	4.5448	0.8019
J20	0.8683	0.7742	0.2621
J22	0.458	0.1333	0.0006
J30.1	0.2018	0.1417	0.1543
J30.2	-0.078	0.2799	0.7806
J30.4	0.3567	0.165	0.0306
J30	0.1771	0.0947	0.0615
J31.1	-0.1018	0.4919	0.836
J31.2	0.3093	0.3188	0.3319
J32.0	1.249	1.0304	0.2255
J32.1	-0.2768	0.32	0.3871
J32.9	0.4711	0.2202	0.0324
J32	0.3297	0.2369	0.1639
J33.0	0.2741	0.2229	0.2189
J33.8	0.4346	0.297	0.1433
J33.9	0.2212	0.1583	0.1623
J33	0.188	0.1225	0.1247
J34.2	0.037	0.3195	0.9077
J34.3	0.0906	0.2661	0.7334
J34.8	0.525	0.2407	0.0292
J34	0.3348	0.177	0.0586
J35	-0.4461	0.4868	0.3594
J36	0.8271	0.6657	0.2141
J37.0	0.9494	1.4274	0.506
J37.1	1.2369	1.4975	0.4088
J38.3	0.1916	0.3341	0.5663
J38.5	0.4935	0.213	0.0205
J38.7	0.6964	0.6932	0.3151
J38	0.3435	0.3239	0.2889
J39.8	-0.0172	0.4527	0.9697
J40	0.7258	0.3191	0.0229
J43.9	-0.0615	0.1432	0.6674
J43	0.3736	0.3992	0.3494
J44.0	0.3192	0.1215	0.0086
J44.1	0.3002	0.1494	0.0444
J44.8	0.1528	0.3021	0.6131
J44.9	0.2843	0.095	0.0028
J44	0.3228	0.0969	0.0009
J45.0	0.1214	0.1856	0.5131
J45.9	0.3441	0.0903	0.0001
J45	0.3775	0.0863	1.224e-05
J46	0.2363	0.3236	0.4653
J47	-0.2293	0.254	0.3667
J62.8	0.5105	0.2163	0.0183
J69.0	0.5023	0.7608	0.5091
J69.8	0.5527	0.2265	0.0147
J69	0.4929	0.5953	0.4076
J70	-0.1653	0.3881	0.6702
J81	0.211	0.58	0.716
J84.1	0.1398	0.2638	0.5962
J84.9	-0.0577	0.496	0.9073
J84	0.1524	0.2655	0.5659
J90	0.0955	0.277	0.7303
J91	-0.4431	0.462	0.3374
J92.0	0.0075	0.3983	0.9849
J92	0.0967	0.3649	0.7911
J93	-0.0323	0.2733	0.9058
J94	-0.0416	0.412	0.9197
J96.1	0.0856	0.3165	0.7869
J96.9	0.4301	0.205	0.0359
J96	0.3532	0.1904	0.0636
J98.0	0.0978	0.4191	0.8155
J98.1	-0.4725	0.3418	0.1669
J98.8	0.3787	0.3033	0.2118
J98	0.1192	0.1874	0.5247
K01.1	-0.303	0.2443	0.215
K01	-0.3409	0.2477	0.1687
K02	0.5517	0.6183	0.3723
K04.7	-0.1524	0.255	0.55
K04	-0.0521	0.2584	0.8403
K07.3	0.462	0.4171	0.2679
K07.6	0.6266	0.4949	0.2055
K07	0.8218	0.6705	0.2203
K08	0.5497	0.6724	0.4136
K10	0.1863	0.8366	0.8238
K11.1	0.0846	0.6144	0.8905
K11.2	0.2673	0.7615	0.7256
K11.5	0.4148	0.6729	0.5376
K11.6	-0.7251	0.6482	0.2633
K12.0	0.6105	0.383	0.1109
K12.1	-0.1075	0.7133	0.8802
K12.2	0.3826	0.3425	0.2641
K12.3	-0.266	0.569	0.6402
K12	0.4142	0.3437	0.2282
K13.7	0.6479	0.5192	0.2121
K14.0	-0.4172	0.6582	0.5261
K14.9	0.3649	1.5166	0.8099
K14	0.2032	0.3978	0.6096
K20	0.5279	0.1666	0.0015
K21.0	0.3082	0.1342	0.0216
K21.9	0.425	0.1193	0.0004
K21	0.3453	0.1028	0.0008
K22.0	0.2457	0.3942	0.5331
K22.1	0.1696	0.1399	0.2254
K22.2	0.2703	0.2376	0.2553
K22.4	0.226	0.4139	0.5851
K22.5	-0.2854	0.8258	0.7297
K22.7	0.0446	0.1254	0.7219
K22.8	0.2492	0.4798	0.6036
K22	0.1121	0.122	0.3583
K25.9	0.2352	0.2054	0.2521
K25	0.215	0.1839	0.2424
K26.1	0.5908	0.6783	0.3838
K26.7	0.7661	0.5113	0.1341
K26.9	-0.1056	0.1964	0.5907
K26	0.1512	0.1728	0.3818
K27.9	0.7808	0.4868	0.1087
K27	0.5218	0.4263	0.2209
K29.1	0.3691	0.422	0.3818
K29.3	0.719	0.7341	0.3274
K29.6	0.4653	0.2152	0.0306
K29.7	0.4203	0.1429	0.0033
K29.8	0.2112	0.1382	0.1266
K29.9	0.2245	0.3424	0.5122
K29	0.3324	0.1075	0.002
K30	0.4472	0.1924	0.0201
K31.1	0.0199	0.6695	0.9763
K31.7	-0.0149	0.1696	0.9302
K31.9	-0.4009	0.4686	0.3923
K31	-0.0287	0.2057	0.8889
K35.8	0.1307	0.4086	0.749
K35.9	-0.1611	0.2275	0.4789
K35	-0.0505	0.2238	0.8215
K37	0.4172	0.249	0.0939
K38	-0.2705	0.4265	0.5259
K40.2	0.0584	0.2382	0.8062
K40.3	-0.1663	0.2054	0.4183
K40.4	-0.1189	0.237	0.6158
K40.9	-0.0309	0.0999	0.7568
K40	-0.0232	0.0925	0.8016
K41.9	-0.1664	0.2782	0.5496
K41	0.1158	0.2523	0.6463
K42.9	-0.0099	0.1276	0.938
K42	-0.0403	0.1176	0.7319
K43.2	-0.0505	0.3038	0.8679
K43.9	0.1087	0.1724	0.5285
K43	0.0417	0.1624	0.7972
K44.9	0.2181	0.104	0.036
K44	0.208	0.0987	0.0351
K45	-0.2788	0.8162	0.7326
K46.9	0.2216	0.426	0.6029
K46	0.3646	0.3672	0.3207
K50.0	-0.0712	0.4749	0.8808
K50.1	0.1244	0.2396	0.6035
K50.8	0.2737	0.3085	0.3749
K50.9	-0.0226	0.1897	0.9052
K50	0.0705	0.1526	0.6441
K51.2	-0.2436	0.4005	0.5429
K51.3	-0.4619	0.4372	0.2908
K51.9	0.1614	0.1739	0.3532
K51	0.1253	0.1527	0.4118
K52.3	0.6891	0.9414	0.4642
K52.8	0.0476	0.372	0.8982
K52.9	0.4804	0.1636	0.0033
K52	0.4874	0.1621	0.0026
K55.1	0.3036	0.4884	0.5342
K55.2	0.8615	0.9802	0.3795
K55	-0.0413	0.3962	0.917
K56.2	0.1914	0.4682	0.6827
K56.5	0.2802	0.2708	0.3008
K56.6	0.1117	0.2445	0.6478
K56.7	-0.1715	0.4704	0.7155
K56	0.1385	0.2091	0.5077
K57.1	0.0572	0.2719	0.8333
K57.2	0.1704	0.4893	0.7277
K57.3	0.1232	0.0963	0.2008
K57.9	0.3401	0.1202	0.0047
K57	0.1298	0.0896	0.1471
K58.0	0.4325	0.2008	0.0312
K58.9	0.4585	0.1355	0.0007
K58	0.3753	0.1253	0.0027
K59.0	0.3756	0.1692	0.0264
K59.3	0.1693	0.8301	0.8384
K59.4	-0.2473	0.3016	0.4123
K59.9	0.207	0.3809	0.5868
K59	0.3633	0.1767	0.0397
K60.0	0.2994	0.2234	0.1801
K60.1	0.2296	0.1954	0.2399
K60.2	0.1333	0.1616	0.4095
K60.3	-0.2553	0.2465	0.3004
K60	0.0168	0.1436	0.9071
K61.0	0.2661	0.2127	0.2109
K61	0.1508	0.2017	0.4545
K62.0	-0.044	0.2116	0.8354
K62.1	-0.0635	0.1589	0.6896
K62.3	-0.3004	0.3351	0.37
K62.4	0.5742	0.3647	0.1154
K62.5	0.4127	0.1998	0.0388
K62.7	-0.3112	0.5665	0.5828
K62.8	-0.1472	0.2279	0.5184
K62	0.1331	0.1308	0.3089
K63.0	1.0252	1.3968	0.463
K63.1	-0.2807	0.3406	0.41
K63.2	-0.0117	0.3275	0.9714
K63.3	0.1351	0.2647	0.6098
K63.5	0.0548	0.1227	0.6552
K63.8	0.3592	0.3084	0.2442
K63	0.0885	0.1289	0.4925
K64.1	-0.1799	0.2429	0.459
K64.2	0.1179	0.3712	0.7509
K64.4	0.3293	0.3326	0.3221
K64.8	0.3648	0.1624	0.0247
K64.9	0.1895	0.1359	0.1631
K64	0.163	0.1261	0.1963
K65.8	0.5158	0.2841	0.0695
K65.9	-0.1413	0.2724	0.6038
K65	-0.0197	0.3002	0.9476
K66.0	-0.0126	0.3098	0.9677
K66	-0.0107	0.2569	0.9669
K70.0	0.1693	0.3645	0.6423
K70.3	0.6522	0.3753	0.0823
K70.9	0.4124	0.2712	0.1283
K70	0.4217	0.218	0.0531
K72.9	-0.1147	0.43	0.7897
K72	-0.5641	0.5862	0.3359
K74.3	-0.1603	0.1998	0.4223
K74.6	0.0066	0.3451	0.9847
K74	0.0227	0.2599	0.9303
K75.1	-0.0924	0.3328	0.7813
K75.4	0.5513	1.0444	0.5976
K75.8	0.4608	0.3626	0.2038
K75	0.9032	0.5726	0.1147
K76.0	0.3785	0.1477	0.0104
K76.6	0.3815	0.3662	0.2975
K76.8	0.157	0.4198	0.7084
K76	0.3081	0.1654	0.0624
K80.0	0.0892	0.2265	0.6936
K80.1	0.1348	0.1388	0.3315
K80.2	0.1922	0.1266	0.129
K80.3	0.5591	0.3373	0.0975
K80.4	0.2079	0.4205	0.6211
K80.5	0.1211	0.1962	0.537
K80	0.1614	0.1006	0.1087
K81.0	0.1925	0.9664	0.8421
K81.1	0.1489	0.3253	0.6471
K81	0.1073	0.2247	0.6329
K82.1	0.0733	0.5871	0.9006
K82.4	0.145	0.2861	0.6122
K82	-0.0781	0.2388	0.7438
K83.0	0.3511	0.3375	0.2982
K83.1	-0.133	0.325	0.6825
K83.8	0.0006	0.2549	0.9982
K83	-0.0171	0.1962	0.9304
K85.9	0.4143	0.3456	0.2306
K85	0.3937	0.2227	0.077
K86.1	0.4081	0.2893	0.1584
K86.2	-0.0913	0.2863	0.7499
K86.8	0.4086	0.6816	0.5489
K86	0.4354	0.3176	0.1704
K90.0	0.2287	0.1648	0.1654
K90.8	0.6221	2.6712	0.8158
K90	0.1754	0.1834	0.339
K91.0	0.2776	0.5458	0.6111
K91	-0.1552	0.3651	0.6709
K92.0	0.4085	0.3425	0.233
K92.1	0.4618	0.2481	0.0627
K92.2	0.9831	0.5714	0.0853
K92	0.6932	0.2914	0.0174
L01.1	0.6849	0.3699	0.0641
L01	1.1871	1.1296	0.2933
L02.0	-0.2154	0.324	0.5062
L02.2	0.4719	0.3981	0.236
L02.3	0.1813	0.3192	0.5701
L02.4	0.3403	0.2893	0.2395
L02.8	-1.4241	1.7315	0.4108
L02.9	0.5223	0.2231	0.0192
L02	0.483	0.2081	0.0203
L03.0	0.5608	0.3891	0.1495
L03.1	0.0624	0.1569	0.6907
L03.2	0.85	1.1171	0.4467
L03.3	0.3373	0.4553	0.4589
L03.9	0.3846	0.2601	0.1392
L03	0.3681	0.1485	0.0132
L05.9	-0.2509	0.4158	0.5463
L05	-0.0976	0.3716	0.7928
L08.9	0.8596	0.3314	0.0095
L08	1.121	0.4288	0.0089
L12.0	0.2714	0.4113	0.5093
L12	0.335	0.4362	0.4426
L13	0.4369	0.869	0.6152
L20.9	0.7321	0.2099	0.0005
L20	0.652	0.1915	0.0007
L21.0	0.3519	0.3544	0.3208
L21.9	0.0707	0.173	0.6827
L21	0.1242	0.1737	0.4745
L23	0.6801	1.224	0.5785
L24.8	0.0247	0.4116	0.9522
L24	0.4893	0.398	0.219
L25.9	0.5001	0.322	0.1204
L25	0.4726	0.3192	0.1387
L29.0	0.5947	0.5093	0.2429
L29.3	0.0534	0.5324	0.9201
L29.8	0.3481	0.4504	0.4396
L29.9	-0.2455	0.3539	0.488
L29	0.116	0.1956	0.5532
L30.0	0.2921	0.2992	0.3289
L30.1	-0.2183	0.3187	0.4935
L30.9	0.4864	0.1831	0.0079
L30	0.3757	0.1524	0.0137
L40.0	0.1494	0.3458	0.6657
L40.1	1.2042	0.6635	0.0695
L40.4	0.4467	0.5732	0.4358
L40.5	0.4625	0.3633	0.203
L40.8	-0.5167	0.7638	0.4988
L40.9	0.2156	0.1694	0.2032
L40	0.172	0.134	0.1994
L42	0.6246	0.5776	0.2795
L43.9	0.3815	0.2484	0.1245
L43	0.2727	0.2107	0.1956
L50.0	1.6644	2.3787	0.4841
L50.1	0.7532	0.5448	0.1668
L50.3	0.8245	0.7197	0.252
L50.9	0.9699	0.3292	0.0032
L50	1.101	0.3449	0.0014
L51	0.0747	0.2985	0.8023
L52	-0.222	0.7355	0.7627
L53.9	-0.4693	0.4658	0.3137
L53	-0.5499	0.4033	0.1727
L56.4	0.3681	0.4816	0.4447
L57.0	0.1344	0.1603	0.402
L57.8	0.1331	0.2949	0.6518
L57	0.12	0.1541	0.436
L60.0	0.2451	0.1719	0.154
L60.2	0.1096	0.4596	0.8115
L60.3	-0.0612	0.5129	0.9051
L60.9	0.017	0.2792	0.9514
L60	0.071	0.1729	0.6812
L63.9	0.3229	0.4712	0.4932
L63	0.1617	0.3058	0.5968
L65.9	0.1228	0.2085	0.5559
L65	0.1975	0.2149	0.3579
L66.1	1.2293	0.8684	0.1569
L68.0	-0.0824	0.2875	0.7744
L68	-0.091	0.2768	0.7424
L70.0	0.0173	0.1952	0.9292
L70.9	0.3489	0.7394	0.637
L70	-0.0288	0.1737	0.8685
L71.9	0.1034	0.2198	0.6381
L71	0.0861	0.1885	0.6477
L72.0	0.2384	0.2813	0.3966
L72.1	0.1905	0.1614	0.2379
L72.8	2.058	4.0226	0.6089
L72.9	0.1671	0.5913	0.7775
L72	0.2329	0.1648	0.1576
L73.2	-0.3097	0.6949	0.6559
L73.9	0.6135	0.3454	0.0757
L73	0.483	0.4608	0.2946
L80	0.1116	0.2013	0.5794
L81.9	-0.5601	0.6782	0.4089
L82	0.019	0.1401	0.892
L84	0.0043	0.271	0.9874
L85	0.0106	0.4738	0.9821
L89.3	0.2135	0.56	0.7031
L90.5	0.2618	0.3287	0.4257
L90	0.2146	0.2465	0.3841
L91.0	-0.0253	0.2587	0.9221
L91.8	0.4077	0.378	0.2807
L91	0.2752	0.3079	0.3715
L92.0	0.3076	0.2971	0.3004
L93	0.9942	0.8999	0.2693
L95.9	0.5584	0.9071	0.5382
L95	0.1765	0.3077	0.5662
L97	-0.076	0.2709	0.7789
L98.8	0.6176	0.3212	0.0545
L98.9	0.3881	0.1983	0.0503
L98	0.4588	0.1734	0.0081
M00.9	0.9406	0.573	0.1007
M00	1.0184	0.5871	0.0828
M05	0.6081	0.4552	0.1816
M06.9	0.6252	0.1943	0.0013
M06	0.5301	0.1786	0.003
M07.3	0.4516	0.3869	0.2431
M07	0.5303	0.4083	0.194
M08.0	0.2077	0.6037	0.7308
M10.9	0.0233	0.0918	0.8
M10	0.0308	0.0799	0.7001
M11.2	0.2241	0.4055	0.5805
M11	1.069	3.0946	0.7298
M12.3	-0.2889	0.5804	0.6186
M13.0	0.6988	0.417	0.0938
M13.1	-0.3319	0.3835	0.3869
M13.9	0.3902	0.138	0.0047
M13	0.2911	0.1313	0.0267
M14.6	0.2651	0.6055	0.6615
M15.0	0.3051	0.5811	0.5996
M15.1	-0.3385	0.3871	0.3819
M15.9	0.3575	0.1495	0.0168
M15	0.3495	0.1473	0.0177
M16.0	0.1783	0.4862	0.7139
M16.1	0.359	0.2152	0.0952
M16.9	0.1002	0.0985	0.3087
M16	0.1511	0.0973	0.1203
M17.0	0.1037	0.2965	0.7266
M17.1	-0.0246	0.156	0.8747
M17.9	0.3142	0.1009	0.0019
M17	0.2958	0.0947	0.0018
M18.1	0.5731	0.6254	0.3595
M18.9	0.3091	0.2712	0.2544
M18	0.3285	0.2154	0.1273
M19.0	0.3708	0.2523	0.1416
M19.2	-0.221	0.7421	0.7658
M19.9	0.4698	0.1303	0.0003
M19	0.4018	0.1135	0.0004
M20.0	-0.5323	0.4345	0.2206
M20.1	0.0283	0.108	0.7937
M20.2	0.077	0.1739	0.6578
M20.3	0.0346	0.3315	0.9169
M20.4	0.0498	0.162	0.7584
M20.5	0.0837	0.2142	0.696
M20	0.0329	0.1031	0.7497
M21.0	0.2981	0.3126	0.3402
M21.1	0.0989	0.2318	0.6696
M21.2	0.2543	0.3767	0.4996
M21.4	-0.1737	0.4316	0.6874
M21.9	1.0666	1.8707	0.5686
M21	0.7184	0.371	0.0528
M22.4	-0.2512	0.3569	0.4816
M22	0.0638	0.3557	0.8576
M23.2	0.2317	0.1544	0.1334
M23.3	0.1973	0.1864	0.2898
M23.5	0.7756	0.9659	0.422
M23.8	0.5174	0.3311	0.1181
M23	0.274	0.1274	0.0315
M24.4	0.202	0.4984	0.6853
M24.8	0.1834	0.2948	0.5338
M24	0.3912	0.3249	0.2285
M25.3	-0.0982	0.5215	0.8506
M25.4	0.6573	0.2449	0.0073
M25.5	0.5384	0.1385	0.0001
M25.6	0.6823	0.353	0.0532
M25.7	0.2442	0.2488	0.3263
M25.9	0.1963	0.2875	0.4948
M25	0.5066	0.1327	0.0001
M31.3	-0.3107	0.6645	0.6401
M31.5	0.3355	0.6317	0.5954
M31.6	0.0322	0.7159	0.9641
M31	0.0119	1.0028	0.9906
M32	-0.2987	0.7866	0.7041
M33	0.4048	1.001	0.6859
M34.9	0.2473	0.4151	0.5512
M35.0	0.5483	0.3002	0.0678
M35.3	0.1737	0.1701	0.3072
M35.7	-0.0713	0.2975	0.8105
M35	0.3914	0.1826	0.032
M40	0.1501	0.857	0.861
M41.8	-0.3018	0.3209	0.347
M41.9	0.0187	0.23	0.9352
M41	-0.1047	0.1734	0.5458
M42	0.1787	0.6192	0.7729
M43.0	0.3675	0.8433	0.663
M43.1	0.2092	0.1567	0.1817
M43.6	0.2766	0.525	0.5983
M43	0.2542	0.1912	0.1837
M45	0.0015	0.2576	0.9955
M46.1	0.1739	0.4328	0.6878
M46.9	0.4333	0.3797	0.2538
M46	0.3223	0.2851	0.2583
M47.1	0.963	1.0816	0.3733
M47.2	0.3479	0.3117	0.2643
M47.8	0.5892	0.1601	0.0002
M47.9	0.3469	0.1928	0.072
M47	0.5218	0.1415	0.0002
M48.0	0.1987	0.1237	0.1081
M48.5	0.378	0.1767	0.0325
M48	0.2151	0.1245	0.0842
M49	-0.1845	0.5771	0.7492
M50.0	0.1717	0.2499	0.492
M50.1	0.1399	0.4187	0.7383
M50.2	0.1373	0.3418	0.6879
M50.3	0.3931	0.414	0.3423
M50	0.1681	0.2092	0.4216
M51.0	0.3138	0.4702	0.5045
M51.1	0.3252	0.165	0.0488
M51.2	0.4157	0.1696	0.0143
M51.3	0.3213	0.1762	0.0681
M51.9	0.1824	0.3613	0.6137
M51	0.2375	0.1046	0.0232
M53.3	1.1534	1.2275	0.3474
M53.8	0.4299	0.2515	0.0874
M53	0.8611	0.409	0.0353
M541	0.3053	0.2522	0.2262
M542	0.6794	0.1998	0.0007
M543	0.3532	0.1954	0.0706
M545	0.5553	0.1425	9.7386e-05
M546	0.9509	0.4822	0.0486
M548	0.2808	0.3852	0.4661
M549	0.1618	0.154	0.2934
M54	0.4557	0.1238	0.0002
M62.6	0.0062	0.5627	0.9912
M62	0.778	0.4942	0.1155
M65.3	0.3888	0.138	0.0049
M65.4	0.6337	0.3235	0.0502
M65.9	0.6351	0.503	0.2068
M65	0.4645	0.1569	0.0031
M66.4	0.2746	0.3563	0.4409
M66	0.453	0.4343	0.2969
M67.4	0.518	0.23	0.0243
M67	0.5038	0.2202	0.0221
M70.2	0.0488	0.1838	0.7906
M70.4	-0.0287	0.3822	0.9402
M70.6	0.5275	0.2078	0.0111
M70	0.4373	0.1864	0.019
M71.2	-0.3769	0.5212	0.4696
M71	0.8913	0.7999	0.2652
M72.0	0.1024	0.1209	0.3971
M72.2	0.1628	0.1474	0.2694
M72	0.2252	0.1462	0.1233
M75.0	0.3908	0.163	0.0165
M75.1	0.2316	0.1418	0.1026
M75.3	0.7033	0.4175	0.0921
M75.4	0.3392	0.1533	0.0269
M75.5	0.7031	0.3239	0.03
M75.8	0.1652	0.2037	0.4174
M75	0.3183	0.121	0.0085
M76.6	-0.1208	0.2455	0.6228
M76.8	-0.1261	0.4563	0.7822
M76	0.0109	0.245	0.9644
M77.0	-0.1234	0.2533	0.6262
M77.1	0.3256	0.1395	0.0196
M77.4	0.1027	0.2645	0.6977
M77.5	-0.4435	1.039	0.6695
M77.9	0.6302	0.7211	0.3821
M77	0.3067	0.1405	0.029
M79.1	0.6626	0.3658	0.0701
M79.2	0.385	0.3504	0.2718
M79.6	0.547	0.1561	0.0005
M79.7	0.3954	0.1839	0.0315
M79.8	0.3519	0.1897	0.0636
M79	0.5286	0.1434	0.0002
M80.1	-0.2615	0.9339	0.7795
M80.9	-0.0375	0.2808	0.8938
M80	-0.2327	0.3694	0.5287
M81.4	-0.2277	0.5123	0.6567
M81.9	0.3727	0.1249	0.0028
M81	0.342	0.1151	0.003
M84.1	-0.253	0.3227	0.433
M84.3	-0.0564	0.3487	0.8716
M84	-0.0392	0.2779	0.8878
M85.6	-0.9722	2.1842	0.6562
M85.8	0.1696	0.1791	0.3435
M85	0.1506	0.1944	0.4385
M86.1	-0.3906	0.8112	0.6301
M86.9	0.1156	0.9155	0.8995
M89.0	1.124	1.4452	0.4367
M89.9	-0.5693	0.5981	0.3412
M92.5	0.2145	0.7786	0.783
M93.2	-0.3896	0.7929	0.6232
M93	-0.0474	0.5488	0.9312
M94	-0.0055	0.473	0.9907
M96.0	0.9632	0.8162	0.238
M96.6	0.2465	0.4993	0.6216
M99.8	0.274	0.355	0.4402
M99	0.1547	0.4862	0.7504
N02.8	0.3808	0.5211	0.4649
N02.9	0.5404	0.4321	0.2111
N02	0.7734	0.7217	0.2839
N05.9	0.2757	0.5801	0.6346
N05	0.7313	0.8468	0.3878
N12	-0.2244	0.5902	0.7038
N13.2	-0.1916	0.2421	0.4285
N13.6	-0.2402	1.6899	0.887
N13.8	0.4975	0.4416	0.26
N13	-0.4073	0.2531	0.1076
N17.0	0.3427	0.5378	0.524
N17.9	0.1965	0.1798	0.2746
N17	0.216	0.1805	0.2316
N18.1	0.7414	0.9537	0.437
N18.2	0.4689	0.3218	0.1451
N18.3	0.2548	0.1224	0.0373
N18.4	0.4668	0.3995	0.2426
N18.5	0.0493	0.304	0.8711
N18.9	0.397	0.1736	0.0222
N18	0.3029	0.1131	0.0074
N19	0.523	0.2898	0.0711
N20.0	-0.085	0.1372	0.5355
N20.1	-0.1049	0.1739	0.5464
N20.2	0.4276	0.3371	0.2046
N20	-0.0459	0.1121	0.6823
N21.0	0.279	0.3275	0.3943
N21	-0.3212	0.6155	0.6018
N23	0.2552	0.2003	0.2026
N25	0.3109	0.7133	0.663
N28.1	0.2828	0.3343	0.3976
N28	0.7109	0.7132	0.3189
N30.0	0.2536	0.3646	0.4866
N30.1	0.4143	0.7175	0.5637
N30.2	0.6095	0.4299	0.1563
N30.3	0.3383	0.3895	0.3851
N30.8	0.888	0.6739	0.1876
N30.9	0.4881	0.2325	0.0357
N30	0.5011	0.2346	0.0327
N31.2	0.0509	0.5928	0.9315
N31.8	0.3266	0.1946	0.0932
N31	0.4015	0.2048	0.05
N32.0	-0.0168	0.2428	0.9448
N32.3	-0.2651	0.3893	0.4959
N32.8	0.3863	0.1662	0.0201
N32	0.1482	0.151	0.3264
N34.2	0.5483	0.299	0.0667
N34	0.7952	0.4415	0.0716
N35.8	0.0988	0.2876	0.7312
N35.9	0.3615	0.2342	0.1227
N35	0.3203	0.2212	0.1476
N39.0	0.5534	0.1741	0.0015
N39.3	0.1736	0.1252	0.1657
N39.4	0.4009	0.2463	0.1036
N39.8	0.6227	0.3747	0.0966
N39.9	-0.3665	0.5455	0.5017
N39	0.5186	0.1466	0.0004
N40	0.0026	0.1001	0.9794
N41.0	-0.0625	0.4084	0.8785
N41.1	0.0664	0.2951	0.8221
N41.9	0.1879	0.3073	0.541
N41	0.1418	0.1964	0.4704
N43.3	-0.1798	0.2054	0.3814
N43	-0.1275	0.2072	0.5384
N45.9	-0.0035	0.4835	0.9943
N45	0.0945	0.4914	0.8475
N47	-0.1395	0.3491	0.6895
N48.1	0.2276	0.3904	0.5599
N48.2	0.6709	0.5612	0.2319
N48.6	0.3695	0.3071	0.229
N48.8	0.3528	0.5162	0.4943
N48	0.5587	0.327	0.0876
N49.2	-0.0943	0.7181	0.8956
N49	-0.013	0.4135	0.9749
N50.0	-0.0338	0.5653	0.9523
N50.1	-0.0595	0.3419	0.8619
N50.8	0.1096	0.1884	0.5607
N50.9	-0.294	0.3205	0.3589
N50	-0.0574	0.2152	0.7899
N60.0	-0.006	0.21	0.9771
N60.1	0.3345	0.2672	0.2106
N60.2	0.4958	0.4173	0.2348
N60.3	0.2743	0.434	0.5273
N60.8	0.8589	1.2606	0.4956
N60	0.1312	0.1588	0.4088
N61	0.131	0.3582	0.7146
N62	0.5018	0.3295	0.1278
N63	0.263	0.1724	0.1271
N64.4	0.4788	0.2379	0.0442
N64.5	0.7458	0.3401	0.0283
N64.8	0.6603	0.8838	0.455
N64.9	0.0967	0.2052	0.6375
N64	0.4674	0.2169	0.0312
N70.1	0.3249	0.4574	0.4774
N70.9	0.7536	0.7582	0.3202
N70	0.4817	0.3405	0.1571
N73.6	1.3312	1.4149	0.3468
N73	0.826	0.3682	0.0249
N75.0	0.631	0.4975	0.2047
N75.1	0.5626	0.5531	0.3091
N75	0.4907	0.26	0.0591
N76.2	1.4589	0.9768	0.1353
N80.0	0.1964	0.2596	0.4494
N80.1	0.0168	0.2314	0.9423
N80.9	0.2268	0.2138	0.2887
N80	0.3692	0.1534	0.0161
N81.1	0.2859	0.1652	0.0836
N81.2	0.1527	0.1656	0.3563
N81.3	0.1098	0.5614	0.845
N81.4	0.2795	0.182	0.1246
N81.5	-0.5185	0.4693	0.2693
N81.6	0.2948	0.1583	0.0625
N81.8	0.2446	0.35	0.4846
N81.9	-0.1305	0.5952	0.8265
N81	0.2042	0.1101	0.0637
N83.2	0.187	0.2115	0.3766
N83.4	0.3337	0.3166	0.2919
N83.8	0.1463	0.5101	0.7742
N83	0.4106	0.1996	0.0397
N84.0	-0.1807	0.2245	0.4208
N84.1	-0.1165	0.3198	0.7157
N84.3	0.6258	0.8633	0.4686
N84	-0.2112	0.2136	0.3228
N85.2	0.0902	0.2755	0.7432
N85.8	1.1632	2.1965	0.5964
N85	0.7323	0.4014	0.0681
N86	-0.0577	0.3655	0.8745
N87.1	0.1135	0.308	0.7125
N87	0.2573	0.2904	0.3756
N88.2	-0.0703	0.2984	0.8137
N88.9	0.6456	0.5518	0.242
N88	0.5716	1.1706	0.6253
N89.8	0.2307	0.2346	0.3253
N89	0.1814	0.2462	0.4613
N90.4	0.3304	0.3452	0.3384
N90.5	0.5815	0.7785	0.455
N90.7	0.0508	0.3381	0.8807
N90.8	-0.1711	0.3049	0.5747
N90	0.1038	0.2084	0.6184
N91.1	0.4026	0.8127	0.6203
N91.3	1.7339	2.408	0.4715
N91.4	1.7992	3.2858	0.584
N92.0	0.4249	0.1648	0.0099
N92.1	1.0552	0.4964	0.0335
N92.2	0.9542	0.4391	0.0298
N92.4	1.0172	0.3853	0.0083
N92.6	0.773	0.646	0.2314
N92	0.5131	0.1665	0.0021
N93.0	1.0835	1.1366	0.3405
N93.8	0.6962	0.5696	0.2216
N93.9	0.9467	0.5611	0.0916
N93	0.8262	0.3578	0.0209
N94.1	0.3209	0.3287	0.3289
N94.3	0.2704	0.2416	0.2631
N94.4	-0.1029	0.4493	0.8189
N94.6	0.7456	0.3135	0.0174
N94.8	1.2136	1.7579	0.49
N94	0.5	0.2264	0.0272
N95.0	0.7288	0.3927	0.0635
N95.1	0.5739	0.2867	0.0453
N95.2	0.9577	0.5829	0.1004
N95.3	1.2848	0.7499	0.0866
N95.8	0.396	0.348	0.2552
N95.9	-0.0048	0.4179	0.9908
N95	0.5054	0.2175	0.0202
N97.9	0.4761	0.261	0.0682
N97	0.4109	0.2829	0.1463
N99.0	0.8179	0.8364	0.3282
N99.3	0.5746	0.3079	0.062
N99	0.3049	0.269	0.2571
O00	0.0753	0.6127	0.9022
O02.1	0.0383	0.3274	0.9068
O02	0.0415	0.3516	0.9061
O03.0	1.0474	0.6342	0.0986
O03.1	1.0218	0.9658	0.2901
O03.2	0.9179	0.5998	0.1259
O03.3	1.0116	1.2297	0.4107
O03.4	0.1495	0.2572	0.5611
O03.8	-0.5339	0.35	0.1271
O03.9	-0.5584	0.6217	0.3691
O03	-0.1487	0.2673	0.5779
O04.8	-0.1051	0.2851	0.7123
O04.9	0.0099	0.3076	0.9742
O04	0.0542	0.4272	0.8991
O05.8	-0.1349	0.2874	0.6388
O06.8	-0.1349	0.2874	0.6388
O07.8	-0.133	0.296	0.6532
O08.7	-0.1047	0.3129	0.7379
O13	-0.0993	0.4006	0.8042
O16	-0.2674	0.6704	0.69
O22.0	0.7015	0.3911	0.0728
O22.2	-0.1351	0.3236	0.6764
O22.3	-0.1093	0.2655	0.6805
O23.5	0.7987	1.7989	0.657
O24.4	-0.3042	0.3652	0.4049
O26.8	-0.1868	0.4508	0.6786
O26	0.1054	0.3136	0.7368
O29.1	0.7764	0.6309	0.2184
O30	-0.6413	0.8609	0.4563
O32.1	-0.057	0.6804	0.9332
O32	-0.1353	0.4074	0.7397
O34.2	-0.2449	0.3305	0.4587
O34.5	0.2164	0.221	0.3274
O34.8	0.3365	0.259	0.1939
O34	-0.3683	0.3839	0.3373
O36.0	0.324	0.3488	0.353
O42.9	-1.3371	2.8788	0.6423
O42	-0.9268	2.043	0.6501
O43	0.2456	0.3828	0.5211
O46.9	-0.118	0.5358	0.8257
O47.0	-0.7417	0.5733	0.1958
O48	-0.2184	0.4439	0.6228
O60	0.0225	0.33	0.9458
O63.1	-0.116	0.5932	0.845
O63	-0.0342	0.3115	0.9126
O64.0	-0.0937	0.5301	0.8597
O64	0.0103	0.3676	0.9777
O65.5	0.4067	0.2892	0.1597
O66.5	0.4155	0.3855	0.2811
O66	0.1853	0.2833	0.5132
O68.0	0.9747	3.6051	0.7869
O68.1	-0.3267	0.6495	0.615
O68	-0.1373	0.6557	0.8341
O69.1	0.2968	0.5128	0.5628
O69	0.7239	1.0405	0.4866
O70.0	-0.0006	0.5183	0.9991
O70.1	0.0521	0.2783	0.8514
O70	0.1022	0.3998	0.7982
O72.0	0.3862	0.458	0.3991
O72.1	0.0163	0.2482	0.9477
O72.2	-0.2605	0.5925	0.6602
O72	0.0478	0.2376	0.8406
O74.2	0.7764	0.6309	0.2184
O75.4	0.7958	0.7629	0.2969
O75.6	-0.1838	0.4482	0.6818
O75.8	0.1696	0.3619	0.6394
O75	-0.0766	0.2794	0.7838
O80.9	-0.5302	0.3123	0.0895
O80	-0.7508	0.4332	0.0831
O82.1	-0.5009	0.7057	0.4778
O82.9	-0.4299	0.4019	0.2847
O82	-0.5448	0.2976	0.0671
O86.2	0.873	0.8304	0.2931
O87.0	-0.0657	0.3147	0.8347
O87.1	-0.1596	0.2824	0.5721
O87.8	0.6764	0.404	0.0941
O89.1	0.7764	0.6309	0.2184
O99.0	-0.0282	0.3236	0.9306
O99	-0.1306	0.2802	0.6412
P00.3	-0.1047	0.3129	0.7379
P01.8	-0.1921	0.2912	0.5093
P03.1	0.4171	0.3328	0.2101
P03.4	0.1664	0.9458	0.8604
P03.8	0.2196	0.4425	0.6198
P15.3	0.0557	0.283	0.8441
P29.0	0.847	0.6314	0.1798
P29.2	0.1706	0.1511	0.2589
P37.5	0.6529	0.2943	0.0265
P54.2	0.0925	0.2779	0.7393
P96	-0.1454	0.5294	0.7837
Q07	-0.3409	0.7165	0.6343
Q12	0.4913	0.5507	0.3723
Q15.0	0.03	0.2706	0.9116
Q21.0	-0.0831	0.6424	0.8971
Q21.1	-0.506	0.5705	0.3751
Q23.0	0.0097	0.4754	0.9837
Q23.1	0.2706	0.3423	0.4293
Q23	-0.206	0.3289	0.5311
Q33.4	0.0274	0.3582	0.9391
Q38.7	-0.8103	0.53	0.1263
Q39	-0.2278	0.4906	0.6423
Q43.8	0.2553	0.2802	0.3621
Q51.3	0.3333	0.44	0.4487
Q51	0.2213	0.3344	0.508
Q61.3	0.2832	0.4887	0.5623
Q65.8	0.1816	0.4224	0.6672
Q65	0.3435	0.4658	0.4608
Q66.5	0.4508	0.4967	0.3641
Q66.8	0.4376	0.9305	0.6382
Q74.0	-0.0185	0.4881	0.9698
Q76.5	0.2828	0.3753	0.4512
Q79.6	-0.398	1.007	0.6927
Q82.8	0.4322	0.4783	0.3662
Q82	0.4953	5.0446	0.9218
Q84.6	0.8259	1.5729	0.5995
R00.0	0.2019	0.7125	0.7769
R00.1	0.0564	0.1729	0.7441
R00.2	0.1438	0.1993	0.4706
R00	0.1462	0.1763	0.4069
R01.1	0.4182	0.3255	0.1988
R01	0.4572	0.3445	0.1845
R031	0.3093	0.4204	0.462
R03	0.7465	0.6947	0.2826
R04.0	0.0349	0.2689	0.8969
R04.2	0.6727	0.3182	0.0345
R04	0.394	0.2258	0.0809
R05	0.2783	0.2281	0.2225
R06.0	0.344	0.1788	0.0543
R06.2	0.5103	0.8565	0.5513
R06.5	0.4931	0.3548	0.1646
R06.6	-1.1896	1.6083	0.4595
R06	0.3374	0.1696	0.0467
R07.0	0.1325	0.3551	0.7091
R07.2	0.2268	0.1857	0.2219
R07.3	0.5927	0.1709	0.0005
R07.4	0.4058	0.1324	0.0022
R07	0.3873	0.1158	0.0008
R09.0	-0.2273	0.4508	0.6141
R09.1	0.2671	0.7695	0.7285
R09	0.2665	0.6295	0.672
R10.1	0.2992	0.1451	0.0392
R10.2	0.1378	0.2774	0.6194
R10.3	0.6419	0.2231	0.004
R10.4	0.3427	0.1308	0.0088
R10	0.3929	0.1149	0.0006
R11	0.2729	0.1707	0.1098
R13	0.6305	0.218	0.0038
R14	-0.0809	0.3491	0.8167
R15	0.3194	0.2804	0.2547
R16.1	-0.0639	0.2817	0.8207
R16	-0.0338	0.2716	0.901
R17	1.1116	1.4199	0.4337
R18	0.6078	1.6862	0.7185
R19.4	0.523	0.2024	0.0098
R19.5	0.5143	1.6264	0.7518
R19.8	0.2789	0.268	0.298
R19	0.4972	0.1926	0.0098
R20.2	1.0827	2.8806	0.707
R20.8	0.4969	0.493	0.3135
R20	0.6882	0.4569	0.132
R22.0	0.6247	0.8663	0.4708
R22.1	-0.2958	0.3486	0.3961
R22.4	-0.017	0.3823	0.9646
R23	0.4803	0.7486	0.5211
R25.1	0.6703	0.7015	0.3393
R26.0	-0.0836	0.575	0.8844
R26.2	0.4349	0.3987	0.2754
R26.8	0.306	0.2382	0.1988
R26	0.1964	0.233	0.3994
R29.6	0.2861	0.2062	0.1653
R29.8	0.455	0.2866	0.1124
R29	0.4008	0.2026	0.0479
R30.0	1.4661	1.7009	0.3887
R30	0.7277	0.4094	0.0755
R31	0.1862	0.1467	0.2042
R32	0.2649	0.5589	0.6355
R33	-0.1043	0.1709	0.5414
R35	0.4716	0.2655	0.0756
R39.1	0.4408	0.3615	0.2227
R39.8	0.0262	0.3774	0.9446
R39	0.1579	0.2438	0.5174
R40.0	0.2568	0.2946	0.3833
R40.2	0.0222	0.4126	0.9571
R40	0.2475	0.8715	0.7764
R41.2	0.4294	0.465	0.3558
R41.3	0.1072	0.396	0.7867
R41	0.3217	0.3397	0.3437
R42	0.1963	0.2215	0.3756
R44.3	0.0288	0.2792	0.9178
R44	0.1086	0.8883	0.9027
R45.1	0.7586	1.2361	0.5394
R45.8	0.1314	0.345	0.7032
R45	0.4931	0.4226	0.2432
R47.0	0.4594	0.3968	0.247
R47.8	-0.1743	0.3234	0.59
R47	0.2113	0.2395	0.3775
R49.0	0.4042	0.6294	0.5208
R49	0.306	0.958	0.7494
R50.9	-0.1699	0.2255	0.4511
R50	-0.1898	0.2051	0.3548
R51	0.6077	0.1689	0.0003
R52.9	0.7826	1.1922	0.5116
R53	0.1467	0.2501	0.5575
R55	0.2213	0.1563	0.1566
R56.8	0.5909	0.4129	0.1524
R56	0.6399	0.4431	0.1486
R57.2	-0.786	1.0035	0.4335
R57	-1.0099	0.7816	0.1963
R58	0.5127	0.987	0.6034
R59.0	0.4406	0.3372	0.1913
R59	0.2903	0.515	0.573
R60.0	-0.1083	0.2376	0.6486
R60.9	0.293	0.4894	0.5494
R60	-0.1032	0.2659	0.698
R61.9	0.1392	0.3774	0.7122
R61	0.0977	0.3612	0.7869
R63.0	0.4682	0.5161	0.3643
R63.4	0.1003	0.1939	0.6049
R63.8	0.2142	0.3656	0.558
R63	0.0979	0.1749	0.5755
R64	0.6245	0.6946	0.3686
R65.1	-0.5522	0.4793	0.2493
R68.8	-0.0054	0.4945	0.9912
R68	0.473	0.5875	0.4208
R69	0.1306	0.1999	0.5134
R72	0.5945	0.6978	0.3943
R73.9	0.2061	0.4958	0.6776
R79.8	0.1303	0.1488	0.381
R79.9	-0.3316	1.4241	0.8159
R79	0.1289	0.1462	0.3777
R91	-0.0307	0.2935	0.9167
R93.1	-0.1607	0.3764	0.6694
R94.4	-0.0861	0.4358	0.8433
R94.5	0.6387	0.2529	0.0115
R94	0.6399	0.2392	0.0075
S00.3	0.9731	3.5054	0.7813
S00.8	0.2543	0.4567	0.5776
S00	0.7094	0.7568	0.3486
S01.0	0.2178	0.3905	0.5771
S01.1	-0.5301	2.265	0.815
S01.2	0.7116	0.7784	0.3606
S01.4	-0.2404	0.2954	0.4158
S01.7	0.1102	0.4622	0.8115
S01.8	0.1847	0.3305	0.5762
S01	0.1368	0.1933	0.4792
S02.0	-0.6303	0.7505	0.401
S02.1	-0.0373	0.3626	0.9181
S02.3	0.3641	0.5171	0.4814
S02.4	0.243	0.3565	0.4955
S02	-0.101	0.49	0.8367
S06.2	-0.9302	0.9313	0.3179
S06.6	0.1792	0.4337	0.6796
S06.8	-1.4699	8.0648	0.8554
S09.9	0.2424	0.2399	0.3123
S09	0.3208	0.2479	0.1956
S20.2	0.0992	0.9991	0.9209
S21	0.4225	0.4548	0.3529
S22.4	-0.1126	0.3108	0.717
S22.5	-0.6128	0.8841	0.4882
S22	0.3416	0.2729	0.2106
S27	-0.1456	0.4712	0.7574
S30.0	0.7304	0.3539	0.039
S30	0.5227	0.3831	0.1725
S32.0	0.2115	0.4315	0.624
S32.4	-0.227	0.5903	0.7006
S32.5	0.0075	0.3611	0.9833
S32	-0.1566	0.5157	0.7614
S36.1	0.1798	0.528	0.7335
S40.9	0.1791	0.3299	0.5872
S40	0.6413	0.4007	0.1095
S41.1	1.1909	11.9766	0.9208
S41	0.6835	0.6077	0.2607
S42.0	-0.0878	0.3923	0.8229
S42.1	0.7492	1.102	0.4966
S42.2	-0.1239	0.2658	0.6412
S42.3	-0.0601	0.3507	0.8639
S42.4	-0.1385	0.2662	0.6029
S42	-0.1058	0.2018	0.6003
S43	0.2317	0.3904	0.5528
S46.0	-0.3146	0.3818	0.4099
S46	-0.1935	0.2268	0.3937
S49.9	-0.1075	0.3971	0.7866
S49	0.1172	0.3407	0.7308
S50.0	-0.4878	3.3637	0.8847
S50	-0.6489	0.8735	0.4576
S51.0	0.2359	0.6173	0.7023
S51	1.2885	2.1009	0.5397
S52.0	0.0786	0.1861	0.6727
S52.1	0.119	0.2768	0.6673
S52.5	-0.0819	0.1674	0.6248
S52.6	-0.2458	0.579	0.6711
S52	-0.0077	0.147	0.958
S56	0.326	0.5664	0.5649
S61.1	0.7715	0.9454	0.4145
S61.9	-0.2929	0.3922	0.4552
S61	-0.0098	0.3728	0.979
S62.3	-0.188	0.662	0.7764
S62.5	0.6159	0.593	0.299
S62.6	0.2454	0.691	0.7224
S62	0.2577	0.2996	0.3896
S63.4	-1.1171	2.3585	0.6358
S66.3	0.0286	0.7136	0.9681
S66	0.2158	0.5315	0.6847
S68	0.0454	1.4209	0.9745
S69	0.3551	0.9677	0.7136
S72.0	0.4373	0.2557	0.0872
S72.1	-0.0505	0.2429	0.8353
S72	0.3137	0.2185	0.1511
S76.1	0.07	0.4502	0.8765
S76	0.2135	0.4361	0.6243
S80.0	-0.1687	0.5907	0.7752
S81.8	-0.0681	0.6542	0.9171
S82.0	0.0695	0.9487	0.9416
S82.1	-0.2774	0.4473	0.5351
S82.5	-0.5413	0.6952	0.4362
S82.8	0.0442	0.262	0.8661
S82	-0.1227	0.1992	0.538
S83.2	-0.0513	0.3199	0.8726
S83	-0.0054	0.3852	0.9889
S86.0	0.9446	1.3778	0.4929
S86	0.3868	0.3893	0.3204
S92	0.1247	0.4071	0.7594
S93	-0.118	0.5015	0.814
T02.4	1.3878	3.0877	0.6531
T17	0.5399	1.1032	0.6246
T18.1	-0.6688	1.0666	0.5306
T18	-0.8293	0.7514	0.2697
T39.0	0.1204	0.3514	0.7319
T39.1	-0.0636	0.2419	0.7927
T39	-0.0096	0.22	0.9651
T40.2	0.013	0.4951	0.9791
T40	-0.0501	0.3531	0.8871
T42.4	0.0509	0.2909	0.861
T42	0.3411	0.3713	0.3582
T43.0	0.2488	0.2357	0.2912
T43.2	0.0606	0.4273	0.8872
T43	0.0267	0.2208	0.9038
T44	-1.7677	3.2554	0.5871
T45	-0.4869	0.4043	0.2284
T46	-0.0849	0.5068	0.8669
T50	0.1881	0.4609	0.6831
T51.0	-0.0439	0.4275	0.9182
T51	0.0046	0.2989	0.9877
T78.3	0.1522	0.2621	0.5613
T78	0.3665	0.3291	0.2654
T79	-0.2775	0.4452	0.533
T80.1	0.076	0.3814	0.8421
T81.0	0.9911	0.5676	0.0808
T81.3	0.3418	0.5037	0.4974
T81.4	0.2035	0.2342	0.3849
T81.7	-0.2184	0.3458	0.5277
T81.8	-0.1171	0.6625	0.8597
T81	0.4704	0.2412	0.0511
T82.7	-0.7494	1.0223	0.4635
T82.8	0.7228	0.342	0.0346
T82	0.101	0.3446	0.7694
T83.0	1.1674	3.1753	0.7131
T83.5	-0.0299	0.3385	0.9296
T83	0.8303	1.547	0.5915
T84.0	0.3446	0.207	0.0959
T84.1	-0.2408	0.4044	0.5516
T84.5	0.4278	0.3031	0.1581
T84.6	0.0037	0.7832	0.9962
T84.8	-0.0714	0.2231	0.7488
T84	0.2247	0.1676	0.1802
T85.2	-0.7939	0.6293	0.2071
T85.3	0.6257	0.689	0.3638
T85.5	0.0602	0.3371	0.8583
T85.7	0.6642	0.743	0.3714
T85.8	0.644	0.4361	0.1398
T85	0.3539	0.2807	0.2075
T88.5	-0.849	0.9128	0.3523
T88	0.5809	0.5147	0.259
T90	-0.1632	0.4771	0.7324
T93.2	0.8286	0.6866	0.2275
T93	0.8209	0.9657	0.3953
U07.2	0.057	0.4425	0.8976
U07	-0.1245	0.4885	0.7988
U51	1.1217	2.1312	0.5987
U80	0.4133	0.3243	0.2025
U82.0	-0.0352	0.3514	0.9203
U82.1	0.1487	0.323	0.6452
U82	0.0934	0.2649	0.7244
U89	0.4483	1.1614	0.6995
rg = genetic correlation, SE = standard error

## Sheet: Supplementary Data 10.
Supplementary Data 10. Genetic correlation between Urticaria L50 diagnosis from Iceland and 17 quantitative blood traits from the UK using LD score regression. MCH = mean corpuscular hemoglobin, MCHC = mean corpuscular hemoglobin concentration, MCV = Mean corpuscular volume, MPV = Mean Platelet Volume, PDW = Platelet distribution width, RBC = Red Blood cell, RDW = Red cell distribution width, WBC…
	Urticaria L50
Secondary trait	rg	SE	P-value
Basophil precentage	-0.0266	0.0802	0.7404
Eosinophil percentage	0.1606	0.0675	0.0173
Hematocrit	0.0355	0.0659	0.5905
Hemoglobin	0.0327	0.0675	0.6282
Lymphocyte percentage	-0.0318	0.0626	0.6109
MCH	-0.0781	0.0599	0.1925
MCHC	-0.0146	0.0787	0.8529
MCV	-0.082	0.0605	0.1754
MPV	-0.0646	0.0534	0.2265
Monocyte percentage	-0.0747	0.0559	0.1812
Neutrophil percentage	0.0013	0.0662	0.9849
Platelets	0.056	0.0556	0.3139
Plateletcrit	0.0432	0.0563	0.4435
PDW	-0.0109	0.0635	0.8635
RBC	0.0637	0.0616	0.3012
RDW	-0.0065	0.0576	0.9103
Reticulocyte percentage	0.0975	0.0647	0.132
WBC	0.118	0.0625	0.0591
rg = genetic correlation, SE = standard error

[truncated: 6 more sheets: Supplementary Data 11., Supplementary Data 12., Supplementary Data 13., Supplementary Data 14., Supplementary Data 15., Supplementary Data 16.]
